# Supplementary material for: Developmental Instability and Gene Dysregulation in an Extracted Tetraploid from Hexaploid Wheat
Source: Int J Mol Sci. 2023 Sep 13;24(18):14037. doi: 10.3390/ijms241814037 (PMC10531679; doi:10.3390/ijms241814037)
Supplement: Supplementary file 1 [file ijms-24-14037-s001.zip › Supplementary Dataset.xlsx]

## Sheet: over-represented GO terms
Leaf: ETW vs. TAA10												"Anno", GO/Pfam term ID.
Anno	num_M	num_m	pvalue	qvalue	name	class						"num_M", represents total investigated gene numbers in a GO/Pfam term.
GO:0009765	33	30	1.03534e-14	1.06123e-11	photosynthesis, light harvesting	biological_process						"num_m", represents gene numbers of this group belong to a GO/Pfam term.
GO:0046982	353	143	5.48319e-09	2.81014e-06	protein heterodimerization activity	molecular_function						"pvalue", p-value calculated by hypergeometric method.
GO:0008152	1196	403	8.6448e-09	2.95364e-06	metabolic process	biological_process						"qvalue", adjusted p-value by FDR method.
GO:0000786	316	127	6.554e-08	1.67946e-05	nucleosome	cellular_component						"name", description of GO/Pfam term.
GO:0016491	907	300	4.13352e-06	0.000847372	oxidoreductase activity	molecular_function						"class", one of class in "biological process","cellular components" and "molecular function".
GO:0006470	160	68	7.81479e-06	0.00133503	protein dephosphorylation	biological_process
GO:0016887	266	102	1.39038e-05	0.00203591	ATP hydrolysis activity	molecular_function
GO:0000105	15	12	2.31443e-05	0.00270236	histidine biosynthetic process	biological_process
GO:0003824	1373	428	3.59702e-05	0.00368695	catalytic activity	molecular_function
GO:0003700	590	199	4.70809e-05	0.00407807	DNA-binding transcription factor activity	molecular_function
GO:0004722	123	53	4.77433e-05	0.00407807	protein serine/threonine phosphatase activity	molecular_function
GO:0019538	29	18	5.93315e-05	0.00467806	protein metabolic process	biological_process
GO:0015979	63	31	9.37833e-05	0.00672755	photosynthesis	biological_process
GO:0043565	365	129	0.000104938	0.00672755	sequence-specific DNA binding	molecular_function
GO:0030247	150	61	0.000105015	0.00672755	polysaccharide binding	molecular_function
GO:0055114	1806	544	0.000170632	0.00971655	obsolete oxidation-reduction process	biological_process
GO:0016624	11	9	0.000203201	0.010414	oxidoreductase activity, acting on the aldehyde or oxo group of donors, disulfide as acceptor	molecular_function
GO:0003984	6	6	0.000343498	0.0160771	acetolactate synthase activity	molecular_function
GO:0019898	32	18	0.00034507	0.0160771	extrinsic component of membrane	cellular_component
GO:0006749	8	7	0.000558696	0.023861	glutathione metabolic process	biological_process
GO:0042742	8	7	0.000558696	0.023861	defense response to bacterium	biological_process
GO:0009523	40	20	0.00123937	0.0488598	photosystem II	cellular_component
GO:0033179	15	10	0.00128777	0.0488874	proton-transporting V-type ATPase, V0 domain	cellular_component
Leaf: ETW vs. XX329
Anno	num_M	num_m	pvalue	qvalue	name	class
GO:0006457	206	92	3.83881e-08	3.93478e-05	protein folding	biological_process
GO:0003723	475	172	6.28978e-06	0.00217514	RNA binding	molecular_function
GO:0006950	125	57	6.36627e-06	0.00217514	response to stress	biological_process
GO:0051087	26	18	8.73404e-06	0.0022381	chaperone binding	molecular_function
GO:0030247	150	65	1.20411e-05	0.00246844	polysaccharide binding	molecular_function
GO:0006479	18	13	8.34182e-05	0.0142506	protein methylation	biological_process
GO:0005956	9	8	0.000194928	0.0231092	protein kinase CK2 complex	cellular_component
GO:0019887	9	8	0.000194928	0.0231092	protein kinase regulator activity	molecular_function
GO:0006364	56	28	0.000210736	0.0231092	rRNA processing	biological_process
GO:0009089	17	12	0.000225456	0.0231092	lysine biosynthetic process via diaminopimelate	biological_process
GO:0005524	3243	959	0.00029962	0.0279191	ATP binding	molecular_function
Leaf: ETW vs. TTR13
Anno	num_M	num_m	pvalue	qvalue	name	class
GO:0043531	499	300	9.27266e-17	9.50448e-14	ADP binding	molecular_function
GO:0000786	316	203	6.50411e-16	3.33336e-13	nucleosome	cellular_component
GO:0046982	353	211	7.16676e-12	2.44864e-09	protein heterodimerization activity	molecular_function
GO:0030247	150	98	5.35925e-09	1.37331e-06	polysaccharide binding	molecular_function
GO:0004713	1841	862	4.65472e-06	0.000910102	protein tyrosine kinase activity	molecular_function
GO:0004672	1909	891	5.79162e-06	0.000910102	protein kinase activity	molecular_function
GO:0006468	1912	892	6.21533e-06	0.000910102	protein phosphorylation	biological_process
GO:0005524	3243	1467	1.77533e-05	0.00227464	ATP binding	molecular_function
GO:0016757	166	96	2.35864e-05	0.00268623	glycosyltransferase activity	molecular_function
GO:0008152	1196	565	6.90615e-05	0.00707881	metabolic process	biological_process
GO:0009765	33	25	8.03515e-05	0.00712144	photosynthesis, light harvesting	biological_process
GO:0003777	104	63	9.03207e-05	0.00712144	microtubule motor activity	molecular_function
GO:0007018	104	63	9.03207e-05	0.00712144	microtubule-based movement	biological_process
GO:0005871	103	62	0.000132514	0.00970191	kinesin complex	cellular_component
GO:0008017	136	78	0.000190027	0.0129851	microtubule binding	molecular_function
GO:0030246	174	96	0.000265349	0.0169989	carbohydrate binding	molecular_function
GO:0005874	33	24	0.000324837	0.0195858	microtubule	cellular_component
GO:0042555	12	11	0.000511379	0.0291202	MCM complex	cellular_component
GO:0005576	115	66	0.000556046	0.0299972	extracellular region	cellular_component
GO:0006270	20	16	0.000585516	0.0300077	DNA replication initiation	biological_process
Leaf: XX329 vs. TAA10
Anno	num_M	num_m	pvalue	qvalue	name	class
GO:0004812	110	49	2.33526e-13	2.39364e-10	aminoacyl-tRNA ligase activity	molecular_function
GO:0006418	108	47	2.01985e-12	1.03517e-09	tRNA aminoacylation for protein translation	biological_process
GO:0005737	496	127	1.20943e-09	4.13221e-07	cytoplasm	cellular_component
GO:0003723	475	119	1.53157e-08	3.92465e-06	RNA binding	molecular_function
GO:0006457	206	63	2.04014e-08	4.18229e-06	protein folding	biological_process
GO:0006099	26	16	9.68413e-08	1.65437e-05	tricarboxylic acid cycle	biological_process
GO:0006364	56	24	6.9937e-07	0.000102408	rRNA processing	biological_process
GO:0006779	18	12	1.18829e-06	0.00015225	porphyrin-containing compound biosynthetic process	biological_process
GO:0008173	24	14	1.56564e-06	0.000178309	RNA methyltransferase activity	molecular_function
GO:0033180	12	9	6.33654e-06	0.000649495	proton-transporting V-type ATPase, V1 domain	cellular_component
GO:0003824	1373	268	7.45746e-06	0.0006949	catalytic activity	molecular_function
GO:0015995	10	8	9.88774e-06	0.00077961	chlorophyll biosynthetic process	biological_process
GO:0000774	6	6	1.26401e-05	0.000925432	adenyl-nucleotide exchange factor activity	molecular_function
GO:0000166	541	119	1.75888e-05	0.0012019	nucleotide binding	molecular_function
GO:0006396	122	37	1.93548e-05	0.00123991	RNA processing	biological_process
GO:0033178	16	10	2.24244e-05	0.00128026	proton-transporting two-sector ATPase complex, catalytic domain	cellular_component
GO:0043039	32	15	2.34665e-05	0.00128026	tRNA aminoacylation	biological_process
GO:0015986	19	11	2.37317e-05	0.00128026	proton motive force-driven ATP synthesis	biological_process
GO:0016117	11	8	3.13616e-05	0.00160728	carotenoid biosynthetic process	biological_process
GO:0042803	12	8	8.14118e-05	0.00379305	protein homodimerization activity	molecular_function
GO:0000049	22	11	0.000141804	0.0060562	tRNA binding	molecular_function
GO:0002161	22	11	0.000141804	0.0060562	aminoacyl-tRNA editing activity	molecular_function
GO:0046034	10	7	0.000150709	0.00617908	ATP metabolic process	biological_process
GO:0004462	8	6	0.000267565	0.00945704	lactoylglutathione lyase activity	molecular_function
GO:0004826	8	6	0.000267565	0.00945704	phenylalanine-tRNA ligase activity	molecular_function
GO:0006432	8	6	0.000267565	0.00945704	phenylalanyl-tRNA aminoacylation	biological_process
GO:0009058	138	37	0.000328215	0.0111448	biosynthetic process	biological_process
GO:0009089	17	9	0.000337063	0.0111448	lysine biosynthetic process via diaminopimelate	biological_process
GO:0008152	1196	225	0.000384272	0.0123087	metabolic process	biological_process
GO:0004784	6	5	0.000433984	0.0134798	superoxide dismutase activity	molecular_function
GO:0016874	21	10	0.000472941	0.0142578	ligase activity	molecular_function
GO:0004252	153	39	0.000686776	0.0201127	serine-type endopeptidase activity	molecular_function
GO:0031047	22	10	0.000748888	0.0213225	RNA-mediated gene silencing	biological_process
GO:0051082	139	36	0.000790085	0.0218875	unfolded protein binding	molecular_function
GO:0031072	55	18	0.00095263	0.0245489	heat shock protein binding	molecular_function
GO:0033014	19	9	0.000958004	0.0245489	tetrapyrrole biosynthetic process	biological_process
GO:0008168	272	61	0.00108428	0.0271069	methyltransferase activity	molecular_function
GO:0008878	7	5	0.00132666	0.0316238	glucose-1-phosphate adenylyltransferase activity	molecular_function
GO:0009228	7	5	0.00132666	0.0316238	thiamine biosynthetic process	biological_process
GO:0005525	356	75	0.00201764	0.0470019	GTP binding	molecular_function
Leaf: XX329 vs. TTR13
Anno	num_M	num_m	pvalue	qvalue	name	class
GO:0000786	316	160	7.91583e-16	8.11372e-13	nucleosome	cellular_component
GO:0046982	353	164	4.36336e-12	2.23622e-09	protein heterodimerization activity	molecular_function
GO:0043531	499	216	1.13409e-11	3.87482e-09	ADP binding	molecular_function
GO:0005737	496	196	4.65139e-07	0.000119192	cytoplasm	cellular_component
GO:0009089	17	15	6.90114e-07	0.000141473	lysine biosynthetic process via diaminopimelate	biological_process
GO:0006457	206	92	1.74488e-06	0.000298083	protein folding	biological_process
GO:0016874	21	16	1.15188e-05	0.00149005	ligase activity	molecular_function
GO:0042555	12	11	1.16297e-05	0.00149005	MCM complex	cellular_component
GO:0015995	10	9	0.000114393	0.0130281	chlorophyll biosynthetic process	biological_process
GO:0003678	22	15	0.000177039	0.0181465	DNA helicase activity	molecular_function
GO:0006633	94	44	0.000229823	0.0214153	fatty acid biosynthetic process	biological_process
GO:0055114	1806	593	0.000292088	0.0249492	obsolete oxidation-reduction process	biological_process
GO:0006412	489	178	0.000328001	0.0258616	translation	biological_process
GO:0006402	9	8	0.000354044	0.0259211	mRNA catabolic process	biological_process
GO:0004812	110	49	0.00045307	0.0309598	aminoacyl-tRNA ligase activity	molecular_function
GO:0003735	472	171	0.000547245	0.0329956	structural constituent of ribosome	molecular_function
GO:0005849	6	6	0.000622688	0.0335924	mRNA cleavage factor complex	cellular_component
GO:0008757	6	6	0.000622688	0.0335924	S-adenosylmethionine-dependent methyltransferase activity	molecular_function
GO:0004177	24	15	0.000722801	0.0354618	aminopeptidase activity	molecular_function
GO:0005840	453	164	0.000726535	0.0354618	ribosome	cellular_component
GO:0016616	121	52	0.000866492	0.0403706	oxidoreductase activity, acting on the CH-OH group of donors, NAD or NADP as acceptor	molecular_function
GO:0006270	20	13	0.000971283	0.0432855	DNA replication initiation	biological_process
GO:0000276	8	7	0.00108328	0.0435199	mitochondrial proton-transporting ATP synthase complex, coupling factor F(o)	cellular_component
GO:0004462	8	7	0.00108328	0.0435199	lactoylglutathione lyase activity	molecular_function
GO:0006779	18	12	0.00110392	0.0435199	porphyrin-containing compound biosynthetic process	biological_process
Leaf: TAA10 vs. TTR13
Anno	num_M	num_m	pvalue	qvalue	name	class
GO:0000786	316	154	4.03654e-22	4.13746e-19	nucleosome	cellular_component
GO:0046982	353	165	3.28397e-21	1.68303e-18	protein heterodimerization activity	molecular_function
GO:0043531	499	211	4.17636e-20	1.42692e-17	ADP binding	molecular_function
GO:0003677	1944	541	1.49851e-05	0.00383993	DNA binding	molecular_function
GO:0042555	12	10	2.41912e-05	0.00495919	MCM complex	cellular_component
GO:0006631	25	15	0.000121677	0.0207866	fatty acid metabolic process	biological_process
GO:0003854	53	25	0.000178112	0.0260806	3-beta-hydroxy-delta5-steroid dehydrogenase activity	molecular_function
GO:0016616	121	46	0.000351053	0.0449787	oxidoreductase activity, acting on the CH-OH group of donors, NAD or NADP as acceptor	molecular_function
Root: ETW vs. TAA10
Anno	num_M	num_m	pvalue	qvalue	name	class
GO:0009415	17	15	1.61792e-17	1.65837e-14	response to water	biological_process
GO:0043565	365	52	4.00419e-10	2.05215e-07	sequence-specific DNA binding	molecular_function
GO:0016020	1557	139	1.30834e-08	4.47015e-06	membrane	cellular_component
GO:0006950	125	24	8.32519e-08	2.13333e-05	response to stress	biological_process
GO:0005215	306	41	1.57168e-07	3.22194e-05	transporter activity	molecular_function
GO:0003700	590	60	4.44228e-06	0.000758889	DNA-binding transcription factor activity	molecular_function
GO:0009790	11	6	1.03808e-05	0.00133004	embryo development	biological_process
GO:0010277	11	6	1.03808e-05	0.00133004	chlorophyllide a oxygenase [overall] activity	molecular_function
GO:0055085	792	73	1.43614e-05	0.00163561	transmembrane transport	biological_process
GO:0006355	1213	102	1.648e-05	0.0016892	regulation of DNA-templated transcription	biological_process
GO:0050662	98	16	9.24352e-05	0.00861328	obsolete coenzyme binding	molecular_function
GO:0033897	12	5	0.00029559	0.0252483	ribonuclease T2 activity	molecular_function
GO:0004722	123	17	0.000447647	0.0352953	protein serine/threonine phosphatase activity	molecular_function
GO:0016702	35	8	0.000534275	0.0391165	oxidoreductase activity, acting on single donors with incorporation of molecular oxygen, incorporation of two atoms of oxygen	molecular_function
Root: ETW vs. XX329
Anno	num_M	num_m	pvalue	qvalue	name	class
GO:0005215	306	47	6.73765e-09	5.12901e-06	transporter activity	molecular_function
GO:0009415	17	10	1.00078e-08	5.12901e-06	response to water	biological_process
GO:0043565	365	49	2.46795e-07	8.43215e-05	sequence-specific DNA binding	molecular_function
GO:0006355	1213	118	5.05769e-07	0.000129603	regulation of DNA-templated transcription	biological_process
GO:0003700	590	65	4.1259e-06	0.00084581	DNA-binding transcription factor activity	molecular_function
GO:0010277	11	6	1.91402e-05	0.00305242	chlorophyllide a oxygenase [overall] activity	molecular_function
GO:0016020	1557	136	2.08458e-05	0.00305242	membrane	cellular_component
GO:0033897	12	6	3.62774e-05	0.00464804	ribonuclease T2 activity	molecular_function
GO:0006950	125	20	7.84909e-05	0.00890176	response to stress	biological_process
GO:0019829	19	7	8.68464e-05	0.00890176	ATPase-coupled monoatomic cation transmembrane transporter activity	molecular_function
GO:0009790	11	5	0.000298029	0.0277709	embryo development	biological_process
Root: ETW vs. TTR13
Anno	num_M	num_m	pvalue	qvalue	name	class
GO:0043531	499	131	7.70805e-18	7.90076e-15	ADP binding	molecular_function
GO:0009765	33	17	5.13625e-08	2.63233e-05	photosynthesis, light harvesting	biological_process
GO:0009654	38	14	9.20798e-05	0.0314606	photosystem II oxygen evolving complex	cellular_component
GO:0009523	40	14	0.000174169	0.0446309	photosystem II	cellular_component
Root: XX329 vs. TAA10
Anno	num_M	num_m	pvalue	qvalue	name	class
Root: XX329 vs. TTR13
Anno	num_M	num_m	pvalue	qvalue	name	class
GO:0043531	499	126	5.67413e-22	5.81599e-19	ADP binding	molecular_function
GO:0009415	17	9	1.45677e-05	0.00746593	response to water	biological_process
Root: TAA10 vs. TTR13
Anno	num_M	num_m	pvalue	qvalue	name	class
GO:0043531	499	124	1.29413e-17	1.32648e-14	ADP binding	molecular_function
GO:0009415	17	13	7.69029e-10	3.94128e-07	response to water	biological_process
GO:0009765	33	17	1.58171e-08	5.40419e-06	photosynthesis, light harvesting	biological_process
GO:0009790	11	8	3.26682e-06	0.000837124	embryo development	biological_process

## Sheet: over-represented Pfam terms
Leaf: ETW vs. TAA10												"Anno", GO/Pfam term ID.
Anno	num_M	num_m	pvalue	qvalue	name							"num_M", represents total investigated gene numbers in a GO/Pfam term.
PF00011	60	43	5.02861e-13	8.73972e-10	Hsp20/alpha crystallin family							"num_m", represents gene numbers of this group belong to a GO/Pfam term.
PF00504	52	36	1.95246e-10	1.69669e-07	Chlorophyll A-B binding protein							"pvalue", p-value calculated by hypergeometric method.
PF07762	87	44	1.86869e-06	0.0010826	Protein of unknown function (DUF1618)							"qvalue", adjusted p-value by FDR method.
PF00170	103	49	4.78849e-06	0.0020806	bZIP transcription factor							"name", description of GO/Pfam term.
PF01789	22	16	8.97832e-06	0.00312087	PsbP							"class", one of class in "biological process","cellular components" and "molecular function".
PF09353	8	8	2.61508e-05	0.00757501	Domain of unknown function (DUF1995)
PF00125	203	80	5.53969e-05	0.0126524	Core histone H2A/H2B/H3/H4
PF00481	127	54	8.57435e-05	0.016558	Protein phosphatase 2C
PF02861	25	16	0.000104061	0.0180858	Clp amino terminal domain, pathogenicity island component
PF00447	40	22	0.000143802	0.021026	HSF-type DNA-binding
PF07724	28	17	0.000162652	0.021026	AAA domain (Cdc48 subfamily)
PF10431	28	17	0.000162652	0.021026	C-terminal, D2-small domain, of ClpB protein
PF04450	9	8	0.000179437	0.021026	Peptidase of plants and bacteria
PF00808	33	19	0.000181467	0.021026	Histone-like transcription factor (CBF/NF-Y) and archaeal histone
PF00005	195	75	0.000227636	0.024727	ABC transporter
PF01053	6	6	0.00036591	0.0353306	Cys/Met metabolism PLP-dependent enzyme
PF15628	6	6	0.00036591	0.0353306	RRM in Demeter
PF00903	18	12	0.000457292	0.0418302	Glyoxalase/Bleomycin resistance protein/Dioxygenase superfamily
PF13947	141	56	0.000535181	0.0465072	Wall-associated receptor kinase galacturonan-binding
PF00967	8	7	0.000599547	0.0474227	Barwin family
PF00696	23	14	0.000600287	0.0474227	Amino acid kinase family
Leaf: ETW vs. XX329
Anno	num_M	num_m	pvalue	qvalue	name
PF00011	60	42	5.84124e-12	1.01521e-08	Hsp20/alpha crystallin family
PF00012	36	24	8.69258e-07	0.000755386	Hsp70 protein
PF00166	10	10	2.18308e-06	0.00126473	Chaperonin 10 Kd subunit
PF13962	58	32	6.20496e-06	0.00269606	Domain of unknown function
PF13947	141	61	2.73936e-05	0.00952201	Wall-associated receptor kinase galacturonan-binding
PF00504	52	28	4.23695e-05	0.012273	Chlorophyll A-B binding protein
PF00294	31	19	7.02734e-05	0.0174479	pfkB family carbohydrate kinase
PF06325	12	10	8.18202e-05	0.0177754	Ribosomal protein L11 methyltransferase (PrmA)
PF01214	7	7	0.000109093	0.021067	Casein kinase II regulatory subunit
PF00183	9	8	0.000202252	0.0351514	Hsp90 protein
PF00226	159	64	0.000231298	0.0365451	DnaJ domain
Leaf: ETW vs. TTR13
Anno	num_M	num_m	pvalue	qvalue	name
PF00931	529	322	1.3173e-18	2.28947e-15	NB-ARC domain
PF15511	86	63	4.37536e-09	2.53479e-06	Centromere kinetochore component CENP-T histone fold
PF13947	141	93	8.61302e-09	3.74236e-06	Wall-associated receptor kinase galacturonan-binding
PF00011	60	47	1.09325e-08	3.80013e-06	Hsp20/alpha crystallin family
PF00125	203	125	1.56916e-08	4.54533e-06	Core histone H2A/H2B/H3/H4
PF08263	389	214	1.58635e-07	3.45353e-05	Leucine rich repeat N-terminal domain
PF13855	443	240	1.58966e-07	3.45353e-05	Leucine rich repeat
PF06830	25	23	2.38579e-07	4.60723e-05	Root cap
PF14569	14	14	5.43118e-06	0.000943939	Zinc-binding RING-finger
PF16211	77	51	1.60063e-05	0.002529	C-terminus of histone H2A
PF13365	51	36	3.55657e-05	0.0051511	Trypsin-like peptidase domain
PF00560	216	119	7.48102e-05	0.0100015	Leucine Rich Repeat
PF00139	71	46	9.35255e-05	0.0116105	Legume lectin domain
PF04669	14	13	0.000110213	0.01277	Polysaccharide biosynthesis
PF00225	103	62	0.000157136	0.0170689	Kinesin motor domain
PF07714	537	266	0.000258909	0.0264696	Protein tyrosine kinase
PF00198	18	15	0.000416416	0.0402073	2-oxoacid dehydrogenases acyltransferase (catalytic domain)
PF14551	12	11	0.000538503	0.0492589	MCM N-terminal domain
Leaf: XX329 vs. TAA10
Anno	num_M	num_m	pvalue	qvalue	name
PF00574	18	14	4.27174e-09	7.42428e-06	Clp protease
PF00133	19	13	1.90782e-07	0.000165789	tRNA synthetases class I (I, L, M and V)
PF07797	14	10	2.93573e-06	0.00170077	Protein of unknown function (DUF1639)
PF08264	17	11	4.00554e-06	0.00174041	Anticodon-binding domain of tRNA
PF00166	10	8	8.05248e-06	0.00279904	Chaperonin 10 Kd subunit
PF01025	6	6	1.07688e-05	0.00311935	GrpE
PF00006	11	8	2.56449e-05	0.00557135	ATP synthase alpha/beta family, nucleotide-binding domain
PF08156	11	8	2.56449e-05	0.00557135	NOP5NT (NUC127) domain
PF01798	12	8	6.68422e-05	0.012908	snoRNA binding domain, fibrillarin
PF00557	25	12	8.93627e-05	0.0155312	Metallopeptidase family M24
PF01926	61	21	0.000114353	0.0180678	50S ribosome-binding GTPase
PF02874	10	7	0.000126536	0.0183267	ATP synthase alpha/beta family, beta-barrel domain
PF00575	26	12	0.000143544	0.0191907	S1 RNA binding domain
PF00549	8	6	0.000229754	0.0285223	CoA-ligase
PF00364	24	11	0.000293799	0.0340415	Biotin-requiring enzyme
PF00081	6	5	0.000381183	0.0348682	Iron/manganese superoxide dismutases, alpha-hairpin domain
PF02777	6	5	0.000381183	0.0348682	Iron/manganese superoxide dismutases, C-terminal domain
PF05697	6	5	0.000381183	0.0348682	Bacterial trigger factor protein (TF)
PF06071	6	5	0.000381183	0.0348682	Protein of unknown function (DUF933)
PF00643	29	12	0.000499674	0.0434217	B-box zinc finger
PF00684	15	8	0.000570935	0.0472516	DnaJ central domain
Leaf: XX329 vs. TTR13
Anno	num_M	num_m	pvalue	qvalue	name
PF00125	203	109	1.42541e-13	2.47736e-10	Core histone H2A/H2B/H3/H4
PF00931	529	226	9.00004e-12	7.82104e-09	NB-ARC domain
PF16211	77	45	7.04932e-08	3.06293e-05	C-terminus of histone H2A
PF00166	10	10	4.23104e-06	0.00147071	Chaperonin 10 Kd subunit
PF14551	12	11	1.08108e-05	0.00313152	MCM N-terminal domain
PF14569	14	12	1.73809e-05	0.00392735	Zinc-binding RING-finger
PF00493	16	13	2.2597e-05	0.00392735	MCM2/3/5 family
PF08156	11	10	3.42705e-05	0.00541473	NOP5NT (NUC127) domain
PF15511	86	42	8.19717e-05	0.0118722	Centromere kinetochore component CENP-T histone fold
PF01798	12	10	0.000151569	0.0202636	snoRNA binding domain, fibrillarin
PF01981	7	7	0.000173349	0.02152	Peptidyl-tRNA hydrolase PTH2
PF00557	25	16	0.000297605	0.0344825	Metallopeptidase family M24
PF00759	23	15	0.000341846	0.037133	Glycosyl hydrolase family 9
PF00326	30	18	0.000399413	0.0408341	Prolyl oligopeptidase family
PF00133	19	13	0.000431007	0.0416161	tRNA synthetases class I (I, L, M and V)
Leaf: TAA10 vs. TTR13
Anno	num_M	num_m	pvalue	qvalue	name
PF00931	529	221	2.86969e-20	4.98752e-17	NB-ARC domain
PF00125	203	105	6.77192e-18	3.9232e-15	Core histone H2A/H2B/H3/H4
PF15511	86	44	3.68339e-08	1.60043e-05	Centromere kinetochore component CENP-T histone fold
PF16211	77	40	8.82803e-08	3.06862e-05	C-terminus of histone H2A
PF00493	16	12	2.2571e-05	0.00460928	MCM2/3/5 family
PF14551	12	10	2.38685e-05	0.00460928	MCM N-terminal domain
Root: ETW vs. TAA10
Anno	num_M	num_m	pvalue	qvalue	name
PF00257	17	15	3.44522e-17	5.98779e-14	Dehydrin
PF03106	115	22	7.14787e-07	0.00062115	WRKY DNA -binding domain
PF03760	11	6	1.38621e-05	0.00585862	Late embryogenesis abundant (LEA) group 1
PF08417	11	6	1.38621e-05	0.00585862	Pheophorbide a oxygenase
PF02183	28	9	1.89582e-05	0.00585862	Homeobox associated leucine zipper
PF00230	42	11	2.02254e-05	0.00585862	Major intrinsic protein
PF00643	29	9	2.60715e-05	0.00647318	B-box zinc finger
PF08212	6	4	0.000156428	0.0309108	Lipocalin-like domain
PF01370	88	15	0.000160068	0.0309108	NAD dependent epimerase/dehydratase family
PF08392	16	6	0.000186541	0.0324207	FAE1/Type III polyketide synthase-like protein
PF06203	54	11	0.000237571	0.0348517	CCT motif
PF00305	23	7	0.000240633	0.0348517	Lipoxygenase
PF00355	17	6	0.000274107	0.036646	Rieske [2Fe-2S] domain
PF00445	12	5	0.00037356	0.0463748	Ribonuclease T2 family
Root: ETW vs. XX329
Anno	num_M	num_m	pvalue	qvalue	name
PF07526	20	12	5.09899e-10	8.86205e-07	Associated with HOX
PF05920	26	13	2.01451e-09	1.75061e-06	Homeobox KN domain
PF00257	17	10	1.95397e-08	1.06744e-05	Dehydrin
PF03106	115	26	2.45671e-08	1.06744e-05	WRKY DNA -binding domain
PF07762	87	22	3.37593e-08	1.17347e-05	Protein of unknown function (DUF1618)
PF00230	42	14	2.60838e-07	7.55561e-05	Major intrinsic protein
PF00504	52	15	8.16764e-07	0.000202791	Chlorophyll A-B binding protein
PF08417	11	6	2.85041e-05	0.00619251	Pheophorbide a oxygenase
PF04570	41	11	5.04347e-05	0.00935225	zinc-finger of the FCS-type, C2-C2
PF00445	12	6	5.38104e-05	0.00935225	Ribonuclease T2 family
PF02362	108	19	7.91005e-05	0.0124979	B3 DNA binding domain
PF03766	5	4	8.98968e-05	0.0130201	Remorin, N-terminal region
Root: ETW vs. TTR13
Anno	num_M	num_m	pvalue	qvalue	name
PF00931	529	144	9.21908e-22	1.60228e-18	NB-ARC domain
PF00646	392	105	1.04311e-15	6.0431e-13	F-box domain
PF07762	87	33	5.55789e-10	2.4149e-07	Protein of unknown function (DUF1618)
PF00504	52	21	2.12373e-07	7.38209e-05	Chlorophyll A-B binding protein
PF00389	25	13	1.3907e-06	0.000402838	D-isomer specific 2-hydroxyacid dehydrogenase, catalytic domain
PF02826	30	14	2.89069e-06	0.000717717	D-isomer specific 2-hydroxyacid dehydrogenase, NAD binding domain
PF12274	55	19	1.2154e-05	0.00264046	Protein of unknown function (DUF3615)
PF00101	5	5	2.52685e-05	0.00487963	Ribulose bisphosphate carboxylase, small chain
PF08387	105	28	3.39362e-05	0.00589812	FBD
PF06203	54	17	0.000130378	0.0205998	CCT motif
PF00635	42	14	0.000257823	0.0373413	MSP (Major sperm protein) domain
Root: XX329 vs. TAA10
Anno	num_M	num_m	pvalue	qvalue	name
PF07762	87	13	3.12141e-11	5.42501e-08	Protein of unknown function (DUF1618)
PF01599	5	3	1.59467e-05	0.0138577	Ribosomal protein S27a
Root: XX329 vs. TTR13
Anno	num_M	num_m	pvalue	qvalue	name
PF00931	529	132	4.16776e-23	7.24357e-20	NB-ARC domain
PF00646	392	95	4.09127e-16	2.37021e-13	F-box domain
PF07762	87	32	2.94417e-11	1.27924e-08	Protein of unknown function (DUF1618)
PF00389	25	12	1.67089e-06	0.000580803	D-isomer specific 2-hydroxyacid dehydrogenase, catalytic domain
PF02826	30	13	2.6067e-06	0.000755073	D-isomer specific 2-hydroxyacid dehydrogenase, NAD binding domain
PF00101	5	5	1.06188e-05	0.0026365	Ribulose bisphosphate carboxylase, small chain
PF00257	17	9	1.26002e-05	0.00273739	Dehydrin
PF12274	55	16	7.41357e-05	0.0143164	Protein of unknown function (DUF3615)
PF08387	105	24	0.000107036	0.0186029	FBD
PF03760	11	6	0.000315894	0.0499113	Late embryogenesis abundant (LEA) group 1
Root: TAA10 vs. TTR13
Anno	num_M	num_m	pvalue	qvalue	name
PF00931	529	131	1.5646e-18	2.71927e-15	NB-ARC domain
PF00646	392	91	1.31498e-11	7.6181e-09	F-box domain
PF07762	87	34	2.01922e-11	8.7735e-09	Protein of unknown function (DUF1618)
PF00257	17	13	7.26383e-10	2.52491e-07	Dehydrin
PF00504	52	23	2.00056e-09	5.79496e-07	Chlorophyll A-B binding protein
PF03760	11	8	3.15319e-06	0.000782891	Late embryogenesis abundant (LEA) group 1
PF08387	105	28	1.02937e-05	0.00223631	FBD
PF00101	5	5	1.83031e-05	0.00353452	Ribulose bisphosphate carboxylase, small chain
PF00389	25	11	3.66548e-05	0.0063706	D-isomer specific 2-hydroxyacid dehydrogenase, catalytic domain
PF02826	30	12	5.12804e-05	0.00810231	D-isomer specific 2-hydroxyacid dehydrogenase, NAD binding domain

## Sheet: At homolog of hubgene
absMM	absolute value of module membership
absGS	absolute value of gene significance
rawMM	module membership
rawGS	gene significance
Arabidopsis_protein	protein ID the best blastp hit in Arabidopsis thaliana
Arabidopsis_annotation	protein annotation the best blastp hit in Arabidopsis thaliana
Plant height: module darkred
gene	absMM	absGS	rawMM	rawGS	Arabidopsis_protein	Arabidopsis_annotation
TraesCS7A03G0252500	0.836824	0.614272	-0.836824	0.614272	AT3G13700.2	RNA-binding (RRM/RBD/RNP motifs) family protein
TraesCS6B03G0730000	0.806663	0.566331	0.806663	-0.566331	AT4G10850.1	Nodulin MtN3 family protein
TraesCS3A03G0846900	0.823739	0.557535	-0.823739	0.557535	AT3G09800.1	SNARE-like superfamily protein
TraesCS6A03G0600000	0.861824	0.552162	0.861824	-0.552162	AT4G10850.1	Nodulin MtN3 family protein
TraesCS3B03G0681200	0.81662	0.52546	-0.81662	0.52546	AT2G26900.1	Sodium Bile acid symporter family
TraesCS3B03G0248100	0.937081	0.51749	0.937081	-0.51749	AT5G40390.1	Raffinose synthase family protein
TraesCS6B03G0404200	0.872267	0.498569	-0.872267	0.498569	AT3G11830.1	TCP-1/cpn60 chaperonin family protein
TraesCS2A03G0194000	0.926657	0.496381	0.926657	-0.496381	AT1G56600.1	galactinol synthase 2
TraesCS2B03G0260600	0.947409	0.494581	0.947409	-0.494581	AT1G56600.1	galactinol synthase 2
TraesCS3A03G0205100	0.845896	0.473928	0.845896	-0.473928	AT5G40390.1	Raffinose synthase family protein
TraesCS2A03G0199600	0.912357	0.471323	0.912357	-0.471323	AT1G56600.1	galactinol synthase 2
TraesCS2B03G0677700	0.883623	0.46878	-0.883623	0.46878	AT4G20910.2	double-stranded RNA binding protein-related / DsRBD protein-related
TraesCS7A03G0857300	0.862645	0.449328	-0.862645	0.449328	AT5G63630.1	P-loop containing nucleoside triphosphate hydrolases superfamily protein
TraesCS1A03G0703300	0.883073	0.445411	0.883073	-0.445411	AT2G39980.1	HXXXD-type acyl-transferase family protein
TraesCS2B03G0260700	0.943568	0.445222	0.943568	-0.445222	AT1G56600.1	galactinol synthase 2
TraesCS2A03G0193500	0.908179	0.442497	0.908179	-0.442497	AT1G56600.1	galactinol synthase 2
TraesCS1B03G0687100	0.811667	0.441514	0.811667	-0.441514	AT3G51550.1	Malectin/receptor-like protein kinase family protein
TraesCS7B03G0366300	0.842864	0.435954	-0.842864	0.435954	AT5G56090.1	cytochrome c oxidase 15
TraesCS2A03G0678600	0.858914	0.43506	-0.858914	0.43506	AT4G12910.1	serine carboxypeptidase-like 20
TraesCS3B03G0931500	0.82604	0.428378	0.82604	-0.428378	AT3G43720.2	Bifunctional inhibitor/lipid-transfer protein/seed storage 2S albumin superfamily protein
TraesCS6A03G0924100	0.827221	0.402531	-0.827221	0.402531	AT4G31990.2	aspartate aminotransferase 5
TraesCS2B03G0270400	0.87143	0.396671	0.87143	-0.396671	AT1G56600.1	galactinol synthase 2
TraesCS5B03G1230400	0.802595	0.396466	0.802595	-0.396466	AT4G02340.1	alpha/beta-Hydrolases superfamily protein
TraesCS4A03G0230200	0.818119	0.39602	0.818119	-0.39602	AT4G18640.1	Leucine-rich repeat protein kinase family protein
TraesCS1B03G0450000	0.85252	0.393359	-0.85252	0.393359	AT5G35910.1	Polynucleotidyl transferase, ribonuclease H fold protein with HRDC domain
TraesCS2B03G0449700	0.831675	0.393293	-0.831675	0.393293	AT4G39680.2	SAP domain-containing protein
TraesCS2B03G0557100	0.837422	0.342096	0.837422	-0.342096	AT4G32010.1	HSI2-like 1
TraesCS7A03G0566800	0.871755	0.337234	0.871755	-0.337234	AT2G44480.1	beta glucosidase 17
TraesCS2A03G0702600	0.801853	0.330704	0.801853	-0.330704	AT5G50380.1	exocyst subunit exo70 family protein F1
TraesCS7B03G0393800	0.842007	0.303137	0.842007	-0.303137	AT2G44480.1	beta glucosidase 17
Spikelet number per plant: module darkred
gene	absMM	absGS	rawMM	rawGS	Arabidopsis_protein	Arabidopsis_annotation
TraesCS3A03G0846900	0.823739	0.651754	-0.823739	0.651754	AT3G09800.1	SNARE-like superfamily protein
TraesCS2B03G0677700	0.883623	0.616303	-0.883623	0.616303	AT4G20910.2	double-stranded RNA binding protein-related / DsRBD protein-related
TraesCS7A03G0252500	0.836824	0.600377	-0.836824	0.600377	AT3G13700.2	RNA-binding (RRM/RBD/RNP motifs) family protein
TraesCS3B03G0681200	0.81662	0.591355	-0.81662	0.591355	AT2G26900.1	Sodium Bile acid symporter family
TraesCS7B03G0366300	0.842864	0.582942	-0.842864	0.582942	AT5G56090.1	cytochrome c oxidase 15
TraesCS7A03G0857300	0.862645	0.562219	-0.862645	0.562219	AT5G63630.1	P-loop containing nucleoside triphosphate hydrolases superfamily protein
TraesCS6A03G0600000	0.861824	0.556665	0.861824	-0.556665	AT4G10850.1	Nodulin MtN3 family protein
TraesCS6B03G0404200	0.872267	0.55061	-0.872267	0.55061	AT3G11830.1	TCP-1/cpn60 chaperonin family protein
TraesCS3B03G0248100	0.937081	0.540162	0.937081	-0.540162	AT5G40390.1	Raffinose synthase family protein
TraesCS2A03G0678600	0.858914	0.527404	-0.858914	0.527404	AT4G12910.1	serine carboxypeptidase-like 20
TraesCS2B03G0260600	0.947409	0.504934	0.947409	-0.504934	AT1G56600.1	galactinol synthase 2
TraesCS2B03G0270400	0.87143	0.485831	0.87143	-0.485831	AT1G56600.1	galactinol synthase 2
TraesCS2A03G0702600	0.801853	0.484862	0.801853	-0.484862	AT5G50380.1	exocyst subunit exo70 family protein F1
TraesCS1B03G0450000	0.85252	0.472915	-0.85252	0.472915	AT5G35910.1	Polynucleotidyl transferase, ribonuclease H fold protein with HRDC domain
TraesCS2A03G0194000	0.926657	0.466344	0.926657	-0.466344	AT1G56600.1	galactinol synthase 2
TraesCS2B03G0557100	0.837422	0.462655	0.837422	-0.462655	AT4G32010.1	HSI2-like 1
TraesCS2A03G0193500	0.908179	0.458844	0.908179	-0.458844	AT1G56600.1	galactinol synthase 2
TraesCS5B03G1230400	0.802595	0.454858	0.802595	-0.454858	AT4G02340.1	alpha/beta-Hydrolases superfamily protein
TraesCS2B03G0449700	0.831675	0.446872	-0.831675	0.446872	AT4G39680.2	SAP domain-containing protein
TraesCS6B03G0730000	0.806663	0.440067	0.806663	-0.440067	AT4G10850.1	Nodulin MtN3 family protein
TraesCS6A03G0924100	0.827221	0.437271	-0.827221	0.437271	AT4G31990.2	aspartate aminotransferase 5
TraesCS7B03G0393800	0.842007	0.436471	0.842007	-0.436471	AT2G44480.1	beta glucosidase 17
TraesCS7A03G0566800	0.871755	0.417952	0.871755	-0.417952	AT2G44480.1	beta glucosidase 17
TraesCS3A03G0205100	0.845896	0.413422	0.845896	-0.413422	AT5G40390.1	Raffinose synthase family protein
TraesCS1B03G0687100	0.811667	0.413378	0.811667	-0.413378	AT3G51550.1	Malectin/receptor-like protein kinase family protein
TraesCS2A03G0199600	0.912357	0.412596	0.912357	-0.412596	AT1G56600.1	galactinol synthase 2
TraesCS2B03G0260700	0.943568	0.409515	0.943568	-0.409515	AT1G56600.1	galactinol synthase 2
TraesCS1A03G0703300	0.883073	0.406172	0.883073	-0.406172	AT2G39980.1	HXXXD-type acyl-transferase family protein
TraesCS3B03G0931500	0.82604	0.396922	0.82604	-0.396922	AT3G43720.2	Bifunctional inhibitor/lipid-transfer protein/seed storage 2S albumin superfamily protein
TraesCS4A03G0230200	0.818119	0.367985	0.818119	-0.367985	AT4G18640.1	Leucine-rich repeat protein kinase family protein
Seed number per plant: module black
gene	absMM	absGS	rawMM	rawGS	Arabidopsis_protein	Arabidopsis_annotation
TraesCS3A03G0747900	0.914135	0.814231	0.914135	0.814231	NA	NA
TraesCS3B03G0853200	0.880696	0.802098	0.880696	0.802098	NA	NA
TraesCS5B03G0765400	0.837037	0.79138	0.837037	0.79138	AT5G47910.1	respiratory burst oxidase homologue D
TraesCS5A03G0362200	0.900392	0.790504	0.900392	0.790504	AT2G27690.1	cytochrome P450, family 94, subfamily C, polypeptide 1
TraesCS1A03G0899400	0.839841	0.790445	0.839841	0.790445	AT4G34410.1	redox responsive transcription factor 1
TraesCS2B03G1017100	0.912585	0.770526	0.912585	0.770526	AT3G23250.1	myb domain protein 15
TraesCS4B03G0316100	0.846388	0.768929	0.846388	0.768929	AT2G27690.1	cytochrome P450, family 94, subfamily C, polypeptide 1
TraesCS6B03G0988000	0.896102	0.765615	0.896102	0.765615	AT2G33710.1	Integrase-type DNA-binding superfamily protein
TraesCS6A03G0828200	0.894643	0.765317	0.894643	0.765317	AT2G33710.1	Integrase-type DNA-binding superfamily protein
TraesCS6B03G0391000	0.829707	0.764023	0.829707	0.764023	AT1G17240.1	receptor like protein 2
TraesCS1B03G0800900	0.834624	0.763178	0.834624	0.763178	AT2G29670.1	Tetratricopeptide repeat (TPR)-like superfamily protein
TraesCS3A03G0883700	0.841788	0.759845	0.841788	0.759845	AT2G27500.2	Glycosyl hydrolase superfamily protein
TraesCS3A03G0654800	0.92146	0.757779	0.92146	0.757779	AT4G26890.1	mitogen-activated protein kinase kinase kinase 16
TraesCS2A03G1072000	0.903989	0.757703	0.903989	0.757703	AT3G51550.1	Malectin/receptor-like protein kinase family protein
TraesCS2A03G0715200	0.894601	0.748468	0.894601	0.748468	AT5G13220.1	jasmonate-zim-domain protein 10
TraesCS1A03G0834700	0.879431	0.747156	0.879431	0.747156	NA	NA
TraesCS2B03G0351400	0.900628	0.746943	0.900628	0.746943	NA	NA
TraesCS6B03G0754100	0.834733	0.742613	0.834733	0.742613	AT3G23250.1	myb domain protein 15
TraesCS4A03G0673500	0.917158	0.736965	0.917158	0.736965	AT4G37850.1	basic helix-loop-helix (bHLH) DNA-binding superfamily protein
TraesCS7B03G1238900	0.853116	0.731723	0.853116	0.731723	AT4G23140.1	cysteine-rich RLK (RECEPTOR-like protein kinase) 6
TraesCS5A03G0958000	0.866455	0.730303	0.866455	0.730303	AT5G42650.1	allene oxide synthase
TraesCS2A03G0956100	0.851319	0.728373	0.851319	0.728373	AT5G41890.1	GDSL-like Lipase/Acylhydrolase superfamily protein
TraesCS3B03G0094600	0.909379	0.728175	0.909379	0.728175	NA	NA
TraesCS2A03G0409800	0.883798	0.726205	0.883798	0.726205	AT2G37040.1	PHE ammonia lyase 1
TraesCS3B03G0005300	0.903458	0.713727	0.903458	0.713727	AT1G10586.1	basic helix-loop-helix (bHLH) DNA-binding superfamily protein
TraesCS3B03G1021800	0.938928	0.709751	0.938928	0.709751	AT5G50080.1	ethylene response factor 110
TraesCS3B03G1010600	0.808923	0.708275	0.808923	0.708275	AT2G27500.2	Glycosyl hydrolase superfamily protein
TraesCS4A03G0470500	0.885961	0.707719	0.885961	0.707719	AT5G49620.1	myb domain protein 78
TraesCS7A03G0826400	0.929351	0.706575	0.929351	0.706575	AT5G55090.1	mitogen-activated protein kinase kinase kinase 15
TraesCS7A03G0473700	0.875311	0.706554	0.875311	0.706554	NA	NA
TraesCS2A03G0379000	0.891668	0.70601	0.891668	0.70601	AT1G74360.1	Leucine-rich repeat protein kinase family protein
TraesCS5B03G0894300	0.866952	0.705522	0.866952	0.705522	AT5G65980.1	Auxin efflux carrier family protein
TraesCS1A03G0517900	0.864981	0.704575	0.864981	0.704575	AT1G32640.1	Basic helix-loop-helix (bHLH) DNA-binding family protein
TraesCS7B03G0189400	0.942931	0.703354	0.942931	0.703354	AT2G26310.1	Chalcone-flavanone isomerase family protein
TraesCS7B03G0790000	0.868991	0.702534	0.868991	0.702534	AT1G15520.1	pleiotropic drug resistance 12
TraesCS7B03G0238200	0.842546	0.701079	0.842546	0.701079	AT2G21940.5	shikimate kinase 1
TraesCS6A03G0958500	0.902151	0.70101	0.902151	0.70101	AT3G23340.1	casein kinase I-like 10
TraesCS3B03G1013300	0.884044	0.699357	0.884044	0.699357	AT5G58900.1	Homeodomain-like transcriptional regulator
TraesCS1A03G0577100	0.832414	0.697804	0.832414	0.697804	AT5G47400.1
TraesCS3B03G0742400	0.926096	0.697785	0.926096	0.697785	AT4G26890.1	mitogen-activated protein kinase kinase kinase 16
TraesCS3B03G0961300	0.907112	0.696492	0.907112	0.696492	AT5G05600.1	2-oxoglutarate (2OG) and Fe(II)-dependent oxygenase superfamily protein
TraesCS5B03G1007800	0.819798	0.694897	0.819798	0.694897	AT5G42650.1	allene oxide synthase
TraesCS1A03G0862600	0.934937	0.690763	0.934937	0.690763	AT3G48520.1	cytochrome P450, family 94, subfamily B, polypeptide 3
TraesCS1B03G0607400	0.882738	0.690184	0.882738	0.690184	AT1G32640.1	Basic helix-loop-helix (bHLH) DNA-binding family protein
TraesCS3B03G0991200	0.842267	0.689724	0.842267	0.689724	AT3G54020.1	Arabidopsis Inositol phosphorylceramide synthase 1
TraesCS6B03G0947300	0.802066	0.687686	0.802066	0.687686	AT1G14330.1	Galactose oxidase/kelch repeat superfamily protein
TraesCS6B03G0214900	0.910586	0.687096	0.910586	0.687096	AT1G61680.1	terpene synthase 14
TraesCS5A03G1194700	0.885434	0.686683	0.885434	0.686683	AT5G55050.1	GDSL-like Lipase/Acylhydrolase superfamily protein
TraesCS2A03G0091300	0.829522	0.68452	0.829522	0.68452	AT2G41380.1	S-adenosyl-L-methionine-dependent methyltransferases superfamily protein
TraesCS3A03G0085700	0.921078	0.684172	0.921078	0.684172	NA	NA
TraesCS5B03G0344200	0.90803	0.683476	0.90803	0.683476	AT3G10600.1	cationic amino acid transporter 7
TraesCS3B03G0865700	0.843939	0.6829	0.843939	0.6829	AT3G15810.1	Protein of unknown function (DUF567)
TraesCS7B03G0631600	0.845475	0.682079	0.845475	0.682079	AT5G47850.1	CRINKLY4 related 4
TraesCS2A03G0961300	0.884653	0.681879	0.884653	0.681879	AT4G23030.1	MATE efflux family protein
TraesCS7B03G0283300	0.887754	0.679044	0.887754	0.679044	NA	NA
TraesCS1A03G0547900	0.895926	0.6789	0.895926	0.6789	NA	NA
TraesCS2B03G0062400	0.831292	0.677837	0.831292	0.677837	AT3G26320.1	cytochrome P450, family 71, subfamily B, polypeptide 36
TraesCS4B03G0545000	0.899526	0.677283	0.899526	0.677283	AT5G05580.1	fatty acid desaturase 8
TraesCS1B03G0644100	0.867733	0.676987	0.867733	0.676987	AT5G38710.1	Methylenetetrahydrofolate reductase family protein
TraesCS7B03G0229800	0.851168	0.674134	0.851168	0.674134	AT1G78080.1	related to AP2 4
TraesCS3A03G0837700	0.88029	0.672492	0.88029	0.672492	AT5G05600.1	2-oxoglutarate (2OG) and Fe(II)-dependent oxygenase superfamily protein
TraesCS7A03G0756000	0.891204	0.666857	0.891204	0.666857	AT4G05020.1	NAD(P)H dehydrogenase B2
TraesCS5B03G1001000	0.812434	0.665134	0.812434	0.665134	AT5G67360.1	Subtilase family protein
TraesCS6A03G0618400	0.887338	0.664921	0.887338	0.664921	AT2G31180.1	myb domain protein 14
TraesCS5A03G0544100	0.834591	0.664694	0.834591	0.664694	AT2G05940.1	Protein kinase superfamily protein
TraesCS2A03G1055900	0.840581	0.662374	0.840581	0.662374	AT1G79180.1	myb domain protein 63
TraesCS2A03G0195000	0.873347	0.661153	0.873347	0.661153	AT4G02100.1	Heat shock protein DnaJ with tetratricopeptide repeat
TraesCS1A03G0200700	0.843511	0.660961	0.843511	0.660961	NA	NA
TraesCS7A03G0473200	0.853561	0.659434	0.853561	0.659434	NA	NA
TraesCS1A03G0456700	0.811498	0.658497	-0.811498	-0.658497	AT1G28100.4
TraesCS2B03G0954100	0.920253	0.657616	0.920253	0.657616	AT1G65610.1	Six-hairpin glycosidases superfamily protein
TraesCS5B03G0018500	0.871086	0.657564	0.871086	0.657564	AT4G36830.1	GNS1/SUR4 membrane protein family
TraesCS3A03G0003900	0.896714	0.653847	0.896714	0.653847	AT1G10585.1	basic helix-loop-helix (bHLH) DNA-binding superfamily protein
TraesCS6B03G0815100	0.895157	0.652591	0.895157	0.652591	AT4G16820.1	alpha/beta-Hydrolases superfamily protein
TraesCS7B03G0776400	0.896123	0.652304	0.896123	0.652304	AT2G16460.1	Protein of unknown function (DUF1640)
TraesCS6B03G1170100	0.843924	0.651388	0.843924	0.651388	AT3G23340.1	casein kinase I-like 10
TraesCS4B03G0570100	0.877313	0.650916	0.877313	0.650916	AT1G78570.1	rhamnose biosynthesis 1
TraesCS6A03G0801600	0.853837	0.650496	0.853837	0.650496	AT1G14330.1	Galactose oxidase/kelch repeat superfamily protein
TraesCS1B03G1013100	0.898848	0.650371	0.898848	0.650371	AT3G48520.1	cytochrome P450, family 94, subfamily B, polypeptide 3
TraesCS7B03G0283500	0.852502	0.649235	0.852502	0.649235	NA	NA
TraesCS4A03G0013500	0.905273	0.648453	0.905273	0.648453	NA	NA
TraesCS1B03G0195500	0.817045	0.646876	0.817045	0.646876	AT3G10960.1	AZA-guanine resistant1
TraesCS3A03G0310300	0.832254	0.645272	0.832254	0.645272	AT4G10540.1	Subtilase family protein
TraesCS4B03G0123500	0.902169	0.644919	0.902169	0.644919	AT4G37850.1	basic helix-loop-helix (bHLH) DNA-binding superfamily protein
TraesCS3B03G0731600	0.939687	0.644271	0.939687	0.644271	AT1G51760.1	peptidase M20/M25/M40 family protein
TraesCS6B03G0784500	0.806799	0.641401	0.806799	0.641401	AT5G52020.1	Integrase-type DNA-binding superfamily protein
TraesCS1A03G0402900	0.814979	0.640656	0.814979	0.640656	AT1G35710.1	Protein kinase family protein with leucine-rich repeat domain
TraesCS7A03G1255800	0.909866	0.634552	0.909866	0.634552	AT1G80510.1	Transmembrane amino acid transporter family protein
TraesCS2A03G0342400	0.815676	0.633695	0.815676	0.633695	AT2G22475.1	GRAM domain family protein
TraesCS1B03G0692600	0.817195	0.631204	0.817195	0.631204	AT3G62830.2	NAD(P)-binding Rossmann-fold superfamily protein
TraesCS4A03G0008300	0.838616	0.631173	0.838616	0.631173	NA	NA
TraesCS6A03G0618500	0.825772	0.63105	0.825772	0.63105	AT3G23250.1	myb domain protein 15
TraesCS7B03G0283200	0.891269	0.63009	0.891269	0.63009	NA	NA
TraesCS7B03G0836200	0.867486	0.628528	0.867486	0.628528	AT2G06050.3	oxophytodienoate-reductase 3
TraesCS6A03G0862100	0.823287	0.628489	0.823287	0.628489	AT2G41940.1	zinc finger protein 8
TraesCS7A03G1243400	0.898946	0.626489	0.898946	0.626489	AT2G04400.1	Aldolase-type TIM barrel family protein
TraesCS3B03G1038000	0.905527	0.622602	0.905527	0.622602	AT4G15093.1	catalytic LigB subunit of aromatic ring-opening dioxygenase family
TraesCS5B03G0961700	0.934908	0.62178	0.934908	0.62178	AT5G43650.1	basic helix-loop-helix (bHLH) DNA-binding superfamily protein
TraesCS4A03G0166200	0.813141	0.618841	0.813141	0.618841	AT2G45600.1	alpha/beta-Hydrolases superfamily protein
TraesCS2A03G0355400	0.860709	0.616774	0.860709	0.616774	AT2G05940.1	Protein kinase superfamily protein
TraesCS4A03G0226500	0.871306	0.613911	0.871306	0.613911	AT5G05580.1	fatty acid desaturase 8
TraesCS1B03G1126300	0.813751	0.613879	0.813751	0.613879	AT2G22670.2	indoleacetic acid-induced protein 8
TraesCS7A03G0928800	0.826481	0.613632	0.826481	0.613632	AT2G16460.1	Protein of unknown function (DUF1640)
TraesCS1A03G0540000	0.939044	0.612873	0.939044	0.612873	AT3G51470.1	Protein phosphatase 2C family protein
TraesCS6A03G0662100	0.893409	0.610025	0.893409	0.610025	AT4G16820.1	alpha/beta-Hydrolases superfamily protein
TraesCS2A03G0862200	0.838295	0.609469	0.838295	0.609469	AT1G65610.1	Six-hairpin glycosidases superfamily protein
TraesCS5A03G0491200	0.844533	0.608001	0.844533	0.608001	AT2G25800.1	Protein of unknown function (DUF810)
TraesCS5A03G1111800	0.815125	0.60705	0.815125	0.60705	AT5G01750.2	Protein of unknown function (DUF567)
TraesCS5B03G0612000	0.83148	0.606802	0.83148	0.606802	AT2G30440.1	thylakoid processing peptide
TraesCS2B03G0472100	0.851852	0.604545	0.851852	0.604545	AT1G19180.1	jasmonate-zim-domain protein 1
TraesCS2B03G0753100	0.873883	0.602365	0.873883	0.602365	AT5G57150.1	basic helix-loop-helix (bHLH) DNA-binding superfamily protein
TraesCS2A03G0353000	0.872934	0.599732	0.872934	0.599732	AT1G19180.1	jasmonate-zim-domain protein 1
TraesCS7B03G1177200	0.829617	0.597599	-0.829617	-0.597599	AT5G34850.1	purple acid phosphatase 26
TraesCS3A03G0886900	0.908177	0.596665	0.908177	0.596665	AT5G58900.1	Homeodomain-like transcriptional regulator
TraesCS2B03G1064800	0.853161	0.59649	0.853161	0.59649	AT4G23030.1	MATE efflux family protein
TraesCS4A03G0013400	0.889237	0.594328	0.889237	0.594328	NA	NA
TraesCS5A03G0890700	0.920706	0.590931	0.920706	0.590931	AT1G08250.1	arogenate dehydratase 6
TraesCS4B03G0825900	0.801524	0.590155	0.801524	0.590155	AT1G01540.2	Protein kinase superfamily protein
TraesCS6A03G0351200	0.810016	0.589517	0.810016	0.589517	AT1G15950.1	cinnamoyl coa reductase 1
TraesCS6B03G0450300	0.800345	0.589196	0.800345	0.589196	AT1G16070.1	tubby like protein 8
TraesCS1A03G0531100	0.824779	0.582844	0.824779	0.582844	AT4G25030.2
TraesCS3B03G0005200	0.817551	0.579949	0.817551	0.579949	AT1G10585.1	basic helix-loop-helix (bHLH) DNA-binding superfamily protein
TraesCS1A03G0193900	0.846603	0.578995	0.846603	0.578995	AT2G47060.2	Protein kinase superfamily protein
TraesCS5A03G1287400	0.835216	0.575752	0.835216	0.575752	AT5G23130.1	Peptidoglycan-binding LysM domain-containing protein
TraesCS2A03G0291700	0.886291	0.57411	0.886291	0.57411	AT5G23530.1	carboxyesterase 18
TraesCS2A03G0334100	0.871971	0.572026	0.871971	0.572026	AT5G26667.3	P-loop containing nucleoside triphosphate hydrolases superfamily protein
TraesCS3A03G0249800	0.840272	0.571516	0.840272	0.571516	AT1G71710.2	DNAse I-like superfamily protein
TraesCS7A03G0579700	0.859097	0.571452	0.859097	0.571452	AT3G20240.1	Mitochondrial substrate carrier family protein
TraesCS5A03G0912000	0.909922	0.565582	0.909922	0.565582	AT5G43650.1	basic helix-loop-helix (bHLH) DNA-binding superfamily protein
TraesCS2A03G0053500	0.87069	0.563263	0.87069	0.563263	AT1G06620.1	2-oxoglutarate (2OG) and Fe(II)-dependent oxygenase superfamily protein
TraesCS2B03G1552700	0.855623	0.562142	0.855623	0.562142	AT1G22540.1	Major facilitator superfamily protein
TraesCS5A03G0801800	0.803419	0.561336	0.803419	0.561336	AT5G66100.1	winged-helix DNA-binding transcription factor family protein
TraesCS2A03G0672700	0.854955	0.561029	0.854955	0.561029	AT5G57150.1	basic helix-loop-helix (bHLH) DNA-binding superfamily protein
TraesCS3A03G0950700	0.84883	0.558023	0.84883	0.558023	AT5G64030.1	S-adenosyl-L-methionine-dependent methyltransferases superfamily protein
TraesCS3A03G0933100	0.869489	0.55658	0.869489	0.55658	AT3G25500.1	formin homology 1
TraesCS5B03G0558800	0.906368	0.550562	0.906368	0.550562	AT1G19180.1	jasmonate-zim-domain protein 1
TraesCS5B03G0952300	0.807178	0.547515	0.807178	0.547515	NA	NA
TraesCS5A03G0354400	0.822533	0.545515	0.822533	0.545515	AT3G10600.1	cationic amino acid transporter 7
TraesCS5A03G0628500	0.865419	0.544322	0.865419	0.544322	AT1G69010.1	BES1-interacting Myc-like protein 2
TraesCS1B03G0578100	0.844381	0.542228	0.844381	0.542228	AT1G63120.1	RHOMBOID-like 2
TraesCS7B03G0413600	0.874391	0.539119	0.874391	0.539119	AT3G25290.2	Auxin-responsive family protein
TraesCS3A03G0699200	0.821292	0.535902	0.821292	0.535902	AT3G16500.1	phytochrome-associated protein 1
TraesCS2B03G0411100	0.801823	0.535131	0.801823	0.535131	AT5G23530.1	carboxyesterase 18
TraesCS2A03G0854100	0.805467	0.532352	0.805467	0.532352	AT3G07490.1	ARF-GAP domain 11
TraesCS7B03G0376000	0.827418	0.530592	0.827418	0.530592	AT3G20240.1	Mitochondrial substrate carrier family protein
TraesCS3B03G0943700	0.872315	0.528076	0.872315	0.528076	NA	NA
TraesCS5A03G0549300	0.895645	0.526194	0.895645	0.526194	AT1G19180.1	jasmonate-zim-domain protein 1
TraesCS5A03G0532000	0.8307	0.524145	0.8307	0.524145	NA	NA
TraesCS7B03G1143000	0.863557	0.523642	0.863557	0.523642	AT2G04400.1	Aldolase-type TIM barrel family protein
TraesCS5A03G1213000	0.812379	0.522866	0.812379	0.522866	AT2G25810.1	tonoplast intrinsic protein 4;1
TraesCS3B03G0796700	0.816207	0.519577	0.816207	0.519577	AT3G16500.1	phytochrome-associated protein 1
TraesCS2B03G0589200	0.825541	0.51447	0.825541	0.51447	AT1G10370.1	Glutathione S-transferase family protein
TraesCS7A03G0789200	0.801731	0.512957	0.801731	0.512957	NA	NA
TraesCS7A03G0333800	0.850136	0.508949	0.850136	0.508949	AT3G02645.1	Plant protein of unknown function (DUF247)
TraesCS3B03G0395700	0.891693	0.50886	0.891693	0.50886	AT1G53210.1	sodium/calcium exchanger family protein / calcium-binding EF hand family protein
TraesCS6B03G1033500	0.807928	0.503687	0.807928	0.503687	AT2G41940.1	zinc finger protein 8
TraesCS4B03G0614300	0.808205	0.503371	0.808205	0.503371	AT1G12420.1	ACT domain repeat 8
TraesCS5A03G1171800	0.839771	0.501205	0.839771	0.501205	AT4G35230.1	BR-signaling kinase 1
TraesCS3A03G0820800	0.892626	0.49758	0.892626	0.49758	NA	NA
TraesCS5A03G1138700	0.815782	0.496699	0.815782	0.496699	AT3G53960.1	Major facilitator superfamily protein
TraesCS5B03G0542400	0.827226	0.490707	0.827226	0.490707	AT3G17860.3	jasmonate-zim-domain protein 3
TraesCS1B03G1166400	0.802813	0.489921	0.802813	0.489921	AT2G42880.1	MAP kinase 20
TraesCS2B03G1234500	0.836722	0.465914	0.836722	0.465914	AT5G67150.1	HXXXD-type acyl-transferase family protein
TraesCS6A03G0861500	0.827184	0.462656	0.827184	0.462656	AT1G13280.1	allene oxide cyclase 4
TraesCS4B03G0846200	0.837682	0.435463	0.837682	0.435463	AT1G20510.1	OPC-8:0 CoA ligase1
TraesCS6B03G1030800	0.827933	0.432738	0.827933	0.432738	AT1G13280.1	allene oxide cyclase 4
TraesCS1B03G0233100	0.812427	0.430791	0.812427	0.430791	AT3G11180.1	2-oxoglutarate (2OG) and Fe(II)-dependent oxygenase superfamily protein
TraesCS5B03G1061600	0.800525	0.421569	0.800525	0.421569	AT2G19440.1	O-Glycosyl hydrolases family 17 protein
TraesCS3A03G0309300	0.807032	0.416634	0.807032	0.416634	AT1G78700.1	BES1/BZR1 homolog 4
TraesCS4B03G0546200	0.809502	0.409133	0.809502	0.409133	AT3G11180.1	2-oxoglutarate (2OG) and Fe(II)-dependent oxygenase superfamily protein
TraesCS4B03G0080900	0.80806	0.397382	0.80806	0.397382	AT4G22330.1	Alkaline phytoceramidase (aPHC)
Seed setting rate: module black
gene	absMM	absGS	rawMM	rawGS	Arabidopsis_protein	Arabidopsis_annotation
TraesCS6B03G0391000	0.829707	0.80576	0.829707	0.80576	AT1G17240.1	receptor like protein 2
TraesCS3A03G0747900	0.914135	0.780324	0.914135	0.780324	NA	NA
TraesCS2A03G0715200	0.894601	0.771394	0.894601	0.771394	AT5G13220.1	jasmonate-zim-domain protein 10
TraesCS1A03G0834700	0.879431	0.768089	0.879431	0.768089	NA	NA
TraesCS1B03G0800900	0.834624	0.757008	0.834624	0.757008	AT2G29670.1	Tetratricopeptide repeat (TPR)-like superfamily protein
TraesCS6B03G0754100	0.834733	0.754109	0.834733	0.754109	AT3G23250.1	myb domain protein 15
TraesCS3B03G0853200	0.880696	0.753989	0.880696	0.753989	NA	NA
TraesCS2B03G1017100	0.912585	0.747958	0.912585	0.747958	AT3G23250.1	myb domain protein 15
TraesCS3A03G0654800	0.92146	0.733473	0.92146	0.733473	AT4G26890.1	mitogen-activated protein kinase kinase kinase 16
TraesCS5B03G0765400	0.837037	0.728976	0.837037	0.728976	AT5G47910.1	respiratory burst oxidase homologue D
TraesCS7B03G0790000	0.868991	0.722289	0.868991	0.722289	AT1G15520.1	pleiotropic drug resistance 12
TraesCS7B03G0238200	0.842546	0.720997	0.842546	0.720997	AT2G21940.5	shikimate kinase 1
TraesCS1A03G0899400	0.839841	0.718031	0.839841	0.718031	AT4G34410.1	redox responsive transcription factor 1
TraesCS4A03G0470500	0.885961	0.712906	0.885961	0.712906	AT5G49620.1	myb domain protein 78
TraesCS2A03G0956100	0.851319	0.709814	0.851319	0.709814	AT5G41890.1	GDSL-like Lipase/Acylhydrolase superfamily protein
TraesCS5A03G0362200	0.900392	0.705396	0.900392	0.705396	AT2G27690.1	cytochrome P450, family 94, subfamily C, polypeptide 1
TraesCS3A03G0883700	0.841788	0.704191	0.841788	0.704191	AT2G27500.2	Glycosyl hydrolase superfamily protein
TraesCS4B03G0316100	0.846388	0.703767	0.846388	0.703767	AT2G27690.1	cytochrome P450, family 94, subfamily C, polypeptide 1
TraesCS6A03G0828200	0.894643	0.703189	0.894643	0.703189	AT2G33710.1	Integrase-type DNA-binding superfamily protein
TraesCS2A03G0091300	0.829522	0.696892	0.829522	0.696892	AT2G41380.1	S-adenosyl-L-methionine-dependent methyltransferases superfamily protein
TraesCS2A03G0379000	0.891668	0.696253	0.891668	0.696253	AT1G74360.1	Leucine-rich repeat protein kinase family protein
TraesCS6B03G0988000	0.896102	0.69591	0.896102	0.69591	AT2G33710.1	Integrase-type DNA-binding superfamily protein
TraesCS2B03G0351400	0.900628	0.693475	0.900628	0.693475	NA	NA
TraesCS6A03G0618400	0.887338	0.691897	0.887338	0.691897	AT2G31180.1	myb domain protein 14
TraesCS5B03G0344200	0.90803	0.691508	0.90803	0.691508	AT3G10600.1	cationic amino acid transporter 7
TraesCS7B03G0189400	0.942931	0.686221	0.942931	0.686221	AT2G26310.1	Chalcone-flavanone isomerase family protein
TraesCS5B03G0894300	0.866952	0.682969	0.866952	0.682969	AT5G65980.1	Auxin efflux carrier family protein
TraesCS2A03G0409800	0.883798	0.677789	0.883798	0.677789	AT2G37040.1	PHE ammonia lyase 1
TraesCS4B03G0545000	0.899526	0.674627	0.899526	0.674627	AT5G05580.1	fatty acid desaturase 8
TraesCS2A03G1072000	0.903989	0.669063	0.903989	0.669063	AT3G51550.1	Malectin/receptor-like protein kinase family protein
TraesCS1B03G1013100	0.898848	0.668559	0.898848	0.668559	AT3G48520.1	cytochrome P450, family 94, subfamily B, polypeptide 3
TraesCS4A03G0013500	0.905273	0.661915	0.905273	0.661915	NA	NA
TraesCS7B03G1238900	0.853116	0.661887	0.853116	0.661887	AT4G23140.1	cysteine-rich RLK (RECEPTOR-like protein kinase) 6
TraesCS6A03G0958500	0.902151	0.66162	0.902151	0.66162	AT3G23340.1	casein kinase I-like 10
TraesCS7A03G1255800	0.909866	0.657945	0.909866	0.657945	AT1G80510.1	Transmembrane amino acid transporter family protein
TraesCS3B03G0094600	0.909379	0.657613	0.909379	0.657613	NA	NA
TraesCS6A03G0618500	0.825772	0.655445	0.825772	0.655445	AT3G23250.1	myb domain protein 15
TraesCS3B03G0005300	0.903458	0.65461	0.903458	0.65461	AT1G10586.1	basic helix-loop-helix (bHLH) DNA-binding superfamily protein
TraesCS5B03G0612000	0.83148	0.65435	0.83148	0.65435	AT2G30440.1	thylakoid processing peptide
TraesCS1A03G0862600	0.934937	0.654265	0.934937	0.654265	AT3G48520.1	cytochrome P450, family 94, subfamily B, polypeptide 3
TraesCS3B03G0742400	0.926096	0.653824	0.926096	0.653824	AT4G26890.1	mitogen-activated protein kinase kinase kinase 16
TraesCS4A03G0673500	0.917158	0.653094	0.917158	0.653094	AT4G37850.1	basic helix-loop-helix (bHLH) DNA-binding superfamily protein
TraesCS7B03G0631600	0.845475	0.652255	0.845475	0.652255	AT5G47850.1	CRINKLY4 related 4
TraesCS3B03G1013300	0.884044	0.64991	0.884044	0.64991	AT5G58900.1	Homeodomain-like transcriptional regulator
TraesCS5A03G0958000	0.866455	0.64855	0.866455	0.64855	AT5G42650.1	allene oxide synthase
TraesCS3B03G0991200	0.842267	0.646873	0.842267	0.646873	AT3G54020.1	Arabidopsis Inositol phosphorylceramide synthase 1
TraesCS7A03G0473700	0.875311	0.644818	0.875311	0.644818	NA	NA
TraesCS7B03G0229800	0.851168	0.643086	0.851168	0.643086	AT1G78080.1	related to AP2 4
TraesCS3A03G0085700	0.921078	0.636473	0.921078	0.636473	NA	NA
TraesCS3B03G1021800	0.938928	0.635647	0.938928	0.635647	AT5G50080.1	ethylene response factor 110
TraesCS5B03G1007800	0.819798	0.6344	0.819798	0.6344	AT5G42650.1	allene oxide synthase
TraesCS7A03G0826400	0.929351	0.634021	0.929351	0.634021	AT5G55090.1	mitogen-activated protein kinase kinase kinase 15
TraesCS2A03G0195000	0.873347	0.629705	0.873347	0.629705	AT4G02100.1	Heat shock protein DnaJ with tetratricopeptide repeat
TraesCS6B03G0947300	0.802066	0.627421	0.802066	0.627421	AT1G14330.1	Galactose oxidase/kelch repeat superfamily protein
TraesCS2A03G0961300	0.884653	0.626804	0.884653	0.626804	AT4G23030.1	MATE efflux family protein
TraesCS6B03G1170100	0.843924	0.626531	0.843924	0.626531	AT3G23340.1	casein kinase I-like 10
TraesCS1A03G0517900	0.864981	0.624894	0.864981	0.624894	AT1G32640.1	Basic helix-loop-helix (bHLH) DNA-binding family protein
TraesCS3B03G0961300	0.907112	0.6218	0.907112	0.6218	AT5G05600.1	2-oxoglutarate (2OG) and Fe(II)-dependent oxygenase superfamily protein
TraesCS1A03G0456700	0.811498	0.621127	-0.811498	-0.621127	AT1G28100.4
TraesCS3A03G0003900	0.896714	0.6167	0.896714	0.6167	AT1G10585.1	basic helix-loop-helix (bHLH) DNA-binding superfamily protein
TraesCS7B03G0776400	0.896123	0.61669	0.896123	0.61669	AT2G16460.1	Protein of unknown function (DUF1640)
TraesCS3A03G0837700	0.88029	0.616422	0.88029	0.616422	AT5G05600.1	2-oxoglutarate (2OG) and Fe(II)-dependent oxygenase superfamily protein
TraesCS1A03G0200700	0.843511	0.615519	0.843511	0.615519	NA	NA
TraesCS7A03G0756000	0.891204	0.615027	0.891204	0.615027	AT4G05020.1	NAD(P)H dehydrogenase B2
TraesCS1A03G0577100	0.832414	0.614213	0.832414	0.614213	AT5G47400.1
TraesCS6A03G0801600	0.853837	0.613951	0.853837	0.613951	AT1G14330.1	Galactose oxidase/kelch repeat superfamily protein
TraesCS3A03G0310300	0.832254	0.61273	0.832254	0.61273	AT4G10540.1	Subtilase family protein
TraesCS5A03G1194700	0.885434	0.612286	0.885434	0.612286	AT5G55050.1	GDSL-like Lipase/Acylhydrolase superfamily protein
TraesCS3B03G0865700	0.843939	0.611257	0.843939	0.611257	AT3G15810.1	Protein of unknown function (DUF567)
TraesCS4B03G0570100	0.877313	0.609819	0.877313	0.609819	AT1G78570.1	rhamnose biosynthesis 1
TraesCS1A03G0540000	0.939044	0.606493	0.939044	0.606493	AT3G51470.1	Protein phosphatase 2C family protein
TraesCS2B03G1552700	0.855623	0.606396	0.855623	0.606396	AT1G22540.1	Major facilitator superfamily protein
TraesCS1B03G0644100	0.867733	0.606137	0.867733	0.606137	AT5G38710.1	Methylenetetrahydrofolate reductase family protein
TraesCS7A03G0928800	0.826481	0.605967	0.826481	0.605967	AT2G16460.1	Protein of unknown function (DUF1640)
TraesCS1B03G0195500	0.817045	0.604041	0.817045	0.604041	AT3G10960.1	AZA-guanine resistant1
TraesCS7A03G1243400	0.898946	0.603453	0.898946	0.603453	AT2G04400.1	Aldolase-type TIM barrel family protein
TraesCS6B03G0214900	0.910586	0.602357	0.910586	0.602357	AT1G61680.1	terpene synthase 14
TraesCS6B03G0815100	0.895157	0.601199	0.895157	0.601199	AT4G16820.1	alpha/beta-Hydrolases superfamily protein
TraesCS4A03G0226500	0.871306	0.600966	0.871306	0.600966	AT5G05580.1	fatty acid desaturase 8
TraesCS2B03G0472100	0.851852	0.600241	0.851852	0.600241	AT1G19180.1	jasmonate-zim-domain protein 1
TraesCS1A03G0193900	0.846603	0.599822	0.846603	0.599822	AT2G47060.2	Protein kinase superfamily protein
TraesCS2B03G0954100	0.920253	0.59977	0.920253	0.59977	AT1G65610.1	Six-hairpin glycosidases superfamily protein
TraesCS7B03G0283300	0.887754	0.596836	0.887754	0.596836	NA	NA
TraesCS2B03G0062400	0.831292	0.596781	0.831292	0.596781	AT3G26320.1	cytochrome P450, family 71, subfamily B, polypeptide 36
TraesCS5A03G1111800	0.815125	0.596415	0.815125	0.596415	AT5G01750.2	Protein of unknown function (DUF567)
TraesCS3B03G0731600	0.939687	0.595386	0.939687	0.595386	AT1G51760.1	peptidase M20/M25/M40 family protein
TraesCS2B03G1064800	0.853161	0.594182	0.853161	0.594182	AT4G23030.1	MATE efflux family protein
TraesCS1B03G0607400	0.882738	0.593359	0.882738	0.593359	AT1G32640.1	Basic helix-loop-helix (bHLH) DNA-binding family protein
TraesCS1A03G0547900	0.895926	0.592529	0.895926	0.592529	NA	NA
TraesCS6A03G0351200	0.810016	0.591054	0.810016	0.591054	AT1G15950.1	cinnamoyl coa reductase 1
TraesCS2A03G0342400	0.815676	0.59047	0.815676	0.59047	AT2G22475.1	GRAM domain family protein
TraesCS4A03G0008300	0.838616	0.584395	0.838616	0.584395	NA	NA
TraesCS5A03G0354400	0.822533	0.583445	0.822533	0.583445	AT3G10600.1	cationic amino acid transporter 7
TraesCS1A03G0402900	0.814979	0.583059	0.814979	0.583059	AT1G35710.1	Protein kinase family protein with leucine-rich repeat domain
TraesCS5A03G0544100	0.834591	0.583003	0.834591	0.583003	AT2G05940.1	Protein kinase superfamily protein
TraesCS1B03G0692600	0.817195	0.582494	0.817195	0.582494	AT3G62830.2	NAD(P)-binding Rossmann-fold superfamily protein
TraesCS2A03G0334100	0.871971	0.582397	0.871971	0.582397	AT5G26667.3	P-loop containing nucleoside triphosphate hydrolases superfamily protein
TraesCS7B03G0836200	0.867486	0.581442	0.867486	0.581442	AT2G06050.3	oxophytodienoate-reductase 3
TraesCS2A03G0353000	0.872934	0.579071	0.872934	0.579071	AT1G19180.1	jasmonate-zim-domain protein 1
TraesCS5A03G0491200	0.844533	0.578712	0.844533	0.578712	AT2G25800.1	Protein of unknown function (DUF810)
TraesCS7B03G1177200	0.829617	0.576149	-0.829617	-0.576149	AT5G34850.1	purple acid phosphatase 26
TraesCS1B03G1126300	0.813751	0.573496	0.813751	0.573496	AT2G22670.2	indoleacetic acid-induced protein 8
TraesCS5A03G1287400	0.835216	0.573383	0.835216	0.573383	AT5G23130.1	Peptidoglycan-binding LysM domain-containing protein
TraesCS4A03G0013400	0.889237	0.572633	0.889237	0.572633	NA	NA
TraesCS4B03G0123500	0.902169	0.570873	0.902169	0.570873	AT4G37850.1	basic helix-loop-helix (bHLH) DNA-binding superfamily protein
TraesCS2A03G1055900	0.840581	0.570728	0.840581	0.570728	AT1G79180.1	myb domain protein 63
TraesCS3B03G1010600	0.808923	0.57068	0.808923	0.57068	AT2G27500.2	Glycosyl hydrolase superfamily protein
TraesCS3B03G1038000	0.905527	0.570597	0.905527	0.570597	AT4G15093.1	catalytic LigB subunit of aromatic ring-opening dioxygenase family
TraesCS1A03G0531100	0.824779	0.569974	0.824779	0.569974	AT4G25030.2
TraesCS6B03G0784500	0.806799	0.568402	0.806799	0.568402	AT5G52020.1	Integrase-type DNA-binding superfamily protein
TraesCS5B03G0018500	0.871086	0.567539	0.871086	0.567539	AT4G36830.1	GNS1/SUR4 membrane protein family
TraesCS7B03G0283500	0.852502	0.566711	0.852502	0.566711	NA	NA
TraesCS5A03G0890700	0.920706	0.56564	0.920706	0.56564	AT1G08250.1	arogenate dehydratase 6
TraesCS2A03G0862200	0.838295	0.561931	0.838295	0.561931	AT1G65610.1	Six-hairpin glycosidases superfamily protein
TraesCS5B03G0961700	0.934908	0.560804	0.934908	0.560804	AT5G43650.1	basic helix-loop-helix (bHLH) DNA-binding superfamily protein
TraesCS7A03G0473200	0.853561	0.560541	0.853561	0.560541	NA	NA
TraesCS3A03G0886900	0.908177	0.560206	0.908177	0.560206	AT5G58900.1	Homeodomain-like transcriptional regulator
TraesCS6A03G0862100	0.823287	0.559039	0.823287	0.559039	AT2G41940.1	zinc finger protein 8
TraesCS4A03G0166200	0.813141	0.5576	0.813141	0.5576	AT2G45600.1	alpha/beta-Hydrolases superfamily protein
TraesCS5B03G1001000	0.812434	0.55756	0.812434	0.55756	AT5G67360.1	Subtilase family protein
TraesCS5B03G0952300	0.807178	0.553955	0.807178	0.553955	NA	NA
TraesCS6A03G0662100	0.893409	0.548527	0.893409	0.548527	AT4G16820.1	alpha/beta-Hydrolases superfamily protein
TraesCS2A03G0355400	0.860709	0.548415	0.860709	0.548415	AT2G05940.1	Protein kinase superfamily protein
TraesCS3B03G0005200	0.817551	0.547614	0.817551	0.547614	AT1G10585.1	basic helix-loop-helix (bHLH) DNA-binding superfamily protein
TraesCS7A03G0579700	0.859097	0.545465	0.859097	0.545465	AT3G20240.1	Mitochondrial substrate carrier family protein
TraesCS2A03G0291700	0.886291	0.542163	0.886291	0.542163	AT5G23530.1	carboxyesterase 18
TraesCS7B03G0283200	0.891269	0.538983	0.891269	0.538983	NA	NA
TraesCS2B03G0589200	0.825541	0.536018	0.825541	0.536018	AT1G10370.1	Glutathione S-transferase family protein
TraesCS7B03G1143000	0.863557	0.531857	0.863557	0.531857	AT2G04400.1	Aldolase-type TIM barrel family protein
TraesCS5B03G0558800	0.906368	0.531302	0.906368	0.531302	AT1G19180.1	jasmonate-zim-domain protein 1
TraesCS3B03G0796700	0.816207	0.525006	0.816207	0.525006	AT3G16500.1	phytochrome-associated protein 1
TraesCS5A03G0532000	0.8307	0.523846	0.8307	0.523846	NA	NA
TraesCS2A03G0053500	0.87069	0.523737	0.87069	0.523737	AT1G06620.1	2-oxoglutarate (2OG) and Fe(II)-dependent oxygenase superfamily protein
TraesCS5A03G0801800	0.803419	0.521348	0.803419	0.521348	AT5G66100.1	winged-helix DNA-binding transcription factor family protein
TraesCS3A03G0699200	0.821292	0.52134	0.821292	0.52134	AT3G16500.1	phytochrome-associated protein 1
TraesCS6B03G0450300	0.800345	0.519206	0.800345	0.519206	AT1G16070.1	tubby like protein 8
TraesCS4B03G0825900	0.801524	0.514246	0.801524	0.514246	AT1G01540.2	Protein kinase superfamily protein
TraesCS3A03G0933100	0.869489	0.508618	0.869489	0.508618	AT3G25500.1	formin homology 1
TraesCS2B03G0753100	0.873883	0.508243	0.873883	0.508243	AT5G57150.1	basic helix-loop-helix (bHLH) DNA-binding superfamily protein
TraesCS5A03G0912000	0.909922	0.506416	0.909922	0.506416	AT5G43650.1	basic helix-loop-helix (bHLH) DNA-binding superfamily protein
TraesCS5B03G0542400	0.827226	0.502356	0.827226	0.502356	AT3G17860.3	jasmonate-zim-domain protein 3
TraesCS5A03G1213000	0.812379	0.498601	0.812379	0.498601	AT2G25810.1	tonoplast intrinsic protein 4;1
TraesCS7B03G0376000	0.827418	0.49268	0.827418	0.49268	AT3G20240.1	Mitochondrial substrate carrier family protein
TraesCS7A03G0789200	0.801731	0.492627	0.801731	0.492627	NA	NA
TraesCS3A03G0249800	0.840272	0.491974	0.840272	0.491974	AT1G71710.2	DNAse I-like superfamily protein
TraesCS7B03G0413600	0.874391	0.488411	0.874391	0.488411	AT3G25290.2	Auxin-responsive family protein
TraesCS3B03G0395700	0.891693	0.484452	0.891693	0.484452	AT1G53210.1	sodium/calcium exchanger family protein / calcium-binding EF hand family protein
TraesCS5A03G0628500	0.865419	0.481125	0.865419	0.481125	AT1G69010.1	BES1-interacting Myc-like protein 2
TraesCS3B03G0943700	0.872315	0.479452	0.872315	0.479452	NA	NA
TraesCS4B03G0846200	0.837682	0.477841	0.837682	0.477841	AT1G20510.1	OPC-8:0 CoA ligase1
TraesCS2A03G0672700	0.854955	0.477277	0.854955	0.477277	AT5G57150.1	basic helix-loop-helix (bHLH) DNA-binding superfamily protein
TraesCS3A03G0820800	0.892626	0.47583	0.892626	0.47583	NA	NA
TraesCS6A03G0861500	0.827184	0.47374	0.827184	0.47374	AT1G13280.1	allene oxide cyclase 4
TraesCS5A03G0549300	0.895645	0.47237	0.895645	0.47237	AT1G19180.1	jasmonate-zim-domain protein 1
TraesCS2A03G0854100	0.805467	0.469464	0.805467	0.469464	AT3G07490.1	ARF-GAP domain 11
TraesCS1B03G1166400	0.802813	0.466924	0.802813	0.466924	AT2G42880.1	MAP kinase 20
TraesCS5B03G1061600	0.800525	0.466515	0.800525	0.466515	AT2G19440.1	O-Glycosyl hydrolases family 17 protein
TraesCS4B03G0614300	0.808205	0.464674	0.808205	0.464674	AT1G12420.1	ACT domain repeat 8
TraesCS1B03G0578100	0.844381	0.464101	0.844381	0.464101	AT1G63120.1	RHOMBOID-like 2
TraesCS6B03G1030800	0.827933	0.461503	0.827933	0.461503	AT1G13280.1	allene oxide cyclase 4
TraesCS2B03G0411100	0.801823	0.456399	0.801823	0.456399	AT5G23530.1	carboxyesterase 18
TraesCS7A03G0333800	0.850136	0.45491	0.850136	0.45491	AT3G02645.1	Plant protein of unknown function (DUF247)
TraesCS3A03G0309300	0.807032	0.446535	0.807032	0.446535	AT1G78700.1	BES1/BZR1 homolog 4
TraesCS5A03G1171800	0.839771	0.439892	0.839771	0.439892	AT4G35230.1	BR-signaling kinase 1
TraesCS5A03G1138700	0.815782	0.437465	0.815782	0.437465	AT3G53960.1	Major facilitator superfamily protein
TraesCS2B03G1234500	0.836722	0.434797	0.836722	0.434797	AT5G67150.1	HXXXD-type acyl-transferase family protein
TraesCS1B03G0233100	0.812427	0.433413	0.812427	0.433413	AT3G11180.1	2-oxoglutarate (2OG) and Fe(II)-dependent oxygenase superfamily protein
TraesCS4B03G0546200	0.809502	0.428776	0.809502	0.428776	AT3G11180.1	2-oxoglutarate (2OG) and Fe(II)-dependent oxygenase superfamily protein
TraesCS3A03G0950700	0.84883	0.427692	0.84883	0.427692	AT5G64030.1	S-adenosyl-L-methionine-dependent methyltransferases superfamily protein
TraesCS6B03G1033500	0.807928	0.425528	0.807928	0.425528	AT2G41940.1	zinc finger protein 8
TraesCS4B03G0080900	0.80806	0.398919	0.80806	0.398919	AT4G22330.1	Alkaline phytoceramidase (aPHC)
Tiller number per plant: module cyan
gene	absMM	absGS	rawMM	rawGS	Arabidopsis_protein	Arabidopsis_annotation
TraesCS4A03G0187000	0.907787	0.540985	0.907787	-0.540985	AT1G07350.2	RNA-binding (RRM/RBD/RNP motifs) family protein
TraesCS7A03G0138000	0.811425	0.537965	-0.811425	0.537965	AT5G07270.1	XB3 ortholog 3 in Arabidopsis thaliana
TraesCS4B03G0588400	0.826753	0.536392	0.826753	-0.536392	AT1G07350.1	RNA-binding (RRM/RBD/RNP motifs) family protein
TraesCS2A03G0198000	0.871291	0.528276	0.871291	-0.528276	AT3G06560.1	poly(A) polymerase 3
TraesCS4B03G0708200	0.902956	0.520983	-0.902956	0.520983	NA	NA
TraesCS2B03G0503200	0.867423	0.516717	-0.867423	0.516717	AT5G39360.1	EID1-like 2
TraesCS1A03G0295000	0.9388	0.507599	0.9388	-0.507599	AT1G79930.2	heat shock protein 91
TraesCS3B03G0463300	0.894583	0.503475	0.894583	-0.503475	AT2G20560.1	DNAJ heat shock family protein
TraesCS7A03G0900500	0.966072	0.493829	0.966072	-0.493829	AT3G24500.1	multiprotein bridging factor 1C
TraesCS2A03G0920200	0.838232	0.493382	0.838232	-0.493382	NA	NA
TraesCS3A03G0377200	0.898718	0.493194	0.898718	-0.493194	AT4G28480.1	DNAJ heat shock family protein
TraesCS4B03G0630100	0.915332	0.489441	0.915332	-0.489441	AT1G66080.1
TraesCS6B03G0977900	0.924233	0.483475	0.924233	-0.483475	AT5G51440.1	HSP20-like chaperones superfamily protein
TraesCS2B03G1078800	0.821181	0.474372	0.821181	-0.474372	NA	NA
TraesCS7B03G0713200	0.918399	0.473071	0.918399	-0.473071	AT3G24500.1	multiprotein bridging factor 1C
TraesCS4A03G0132400	0.85042	0.472622	-0.85042	0.472622	NA	NA
TraesCS5B03G1204200	0.947527	0.469038	0.947527	-0.469038	AT3G09350.1	Fes1A
TraesCS3B03G0360200	0.808967	0.465255	0.808967	-0.465255	NA	NA
TraesCS1A03G0910400	0.894749	0.463883	0.894749	-0.463883	AT3G22830.1	heat shock transcription factor A6B
TraesCS3A03G0316800	0.918598	0.463265	0.918598	-0.463265	AT1G16900.1	Alg9-like mannosyltransferase family
TraesCS5B03G0302200	0.813002	0.460956	-0.813002	0.460956	NA	NA
TraesCS6A03G0823100	0.933393	0.457722	0.933393	-0.457722	AT5G51440.1	HSP20-like chaperones superfamily protein
TraesCS5A03G1133800	0.921833	0.45454	0.921833	-0.45454	AT3G09350.1	Fes1A
TraesCS7B03G0223400	0.958684	0.449467	0.958684	-0.449467	AT4G25200.1	mitochondrion-localized small heat shock protein 23.6
TraesCS7A03G0376800	0.927846	0.446214	0.927846	-0.446214	AT3G14200.1	Chaperone DnaJ-domain superfamily protein
TraesCS2A03G0378500	0.801383	0.434052	-0.801383	0.434052	AT5G39360.1	EID1-like 2
TraesCS2B03G1029400	0.955413	0.432997	0.955413	-0.432997	AT4G12400.2	stress-inducible protein, putative
TraesCS1B03G1140000	0.961277	0.432073	0.961277	-0.432073	AT2G20560.1	DNAJ heat shock family protein
TraesCS1A03G0962200	0.966234	0.424603	0.966234	-0.424603	AT2G20560.1	DNAJ heat shock family protein
TraesCS7B03G0174100	0.908882	0.42027	0.908882	-0.42027	AT3G14200.1	Chaperone DnaJ-domain superfamily protein
TraesCS4A03G0189100	0.952131	0.415554	0.952131	-0.415554	AT3G46230.1	heat shock protein 17.4
TraesCS5B03G0763000	0.80916	0.413361	0.80916	-0.413361	AT5G48440.1	FAD-dependent oxidoreductase family protein
TraesCS6A03G0970400	0.886735	0.410148	0.886735	-0.410148	AT3G07090.1	PPPDE putative thiol peptidase family protein
TraesCS7B03G0930300	0.960766	0.409042	0.960766	-0.409042	AT5G12020.1	17.6 kDa class II heat shock protein
TraesCS1B03G1070300	0.893508	0.403745	0.893508	-0.403745	AT3G22830.1	heat shock transcription factor A6B
TraesCS4B03G0583900	0.832187	0.398833	0.832187	-0.398833	AT1G53540.1	HSP20-like chaperones superfamily protein
TraesCS2B03G1008900	0.862612	0.39327	0.862612	-0.39327	NA	NA
TraesCS3B03G0311800	0.935212	0.392664	0.935212	-0.392664	AT5G12020.1	17.6 kDa class II heat shock protein
TraesCS7B03G0378000	0.909644	0.392078	0.909644	-0.392078	NA	NA
TraesCS3A03G0409800	0.830156	0.39173	0.830156	-0.39173	AT4G02080.1	secretion-associated RAS super family 2
TraesCS6B03G1056600	0.906922	0.389535	0.906922	-0.389535	AT1G54050.1	HSP20-like chaperones superfamily protein
TraesCS3B03G0975400	0.948299	0.385833	0.948299	-0.385833	AT5G02500.1	heat shock cognate protein 70-1
TraesCS7A03G0540100	0.820839	0.383323	0.820839	-0.383323	AT5G51440.1	HSP20-like chaperones superfamily protein
TraesCS2B03G1068900	0.936763	0.381886	0.936763	-0.381886	AT4G11660.1	winged-helix DNA-binding transcription factor family protein
TraesCS7A03G0415600	0.85033	0.38147	0.85033	-0.38147	AT4G25200.1	mitochondrion-localized small heat shock protein 23.6
TraesCS7B03G0454600	0.899682	0.378927	0.899682	-0.378927	AT5G62020.1	heat shock transcription factor B2A
TraesCS5B03G0633600	0.802615	0.371048	0.802615	-0.371048	AT1G12680.1	phosphoenolpyruvate carboxylase-related kinase 2
TraesCS6B03G1081300	0.83032	0.367644	0.83032	-0.367644	AT2G02370.2	SNARE associated Golgi protein family
TraesCS5B03G0871600	0.821823	0.36677	0.821823	-0.36677	AT3G62240.1	RING/U-box superfamily protein
TraesCS7B03G0222100	0.830174	0.365178	0.830174	-0.365178	AT5G51440.1	HSP20-like chaperones superfamily protein
TraesCS4B03G0584100	0.914527	0.360175	0.914527	-0.360175	AT3G46230.1	heat shock protein 17.4
TraesCS1B03G0962800	0.939314	0.360061	0.939314	-0.360061	AT1G74310.1	heat shock protein 101
TraesCS4B03G0585000	0.946937	0.35691	0.946937	-0.35691	AT3G46230.1	heat shock protein 17.4
TraesCS3A03G0694500	0.922569	0.354573	0.922569	-0.354573	AT1G74310.1	heat shock protein 101
TraesCS6A03G0962500	0.812402	0.349976	0.812402	-0.349976	AT5G60920.1	COBRA-like extracellular glycosyl-phosphatidyl inositol-anchored protein family
TraesCS4A03G0191000	0.939743	0.349472	0.939743	-0.349472	AT5G59720.1	heat shock protein 18.2
TraesCS7A03G0628700	0.905248	0.343866	0.905248	-0.343866	AT5G62020.1	heat shock transcription factor B2A
TraesCS2A03G0935100	0.937702	0.343365	0.937702	-0.343365	AT4G12400.2	stress-inducible protein, putative
TraesCS3A03G0245900	0.902555	0.338478	0.902555	-0.338478	AT5G12020.1	17.6 kDa class II heat shock protein
TraesCS3B03G0312200	0.911917	0.338477	0.911917	-0.338477	AT5G12020.1	17.6 kDa class II heat shock protein
TraesCS4B03G0584900	0.918306	0.338335	0.918306	-0.338335	AT3G46230.1	heat shock protein 17.4
TraesCS2A03G0964500	0.940732	0.337856	0.940732	-0.337856	AT4G11660.1	winged-helix DNA-binding transcription factor family protein
TraesCS7A03G0577800	0.881196	0.333719	0.881196	-0.333719	NA	NA
TraesCS2A03G0687400	0.841825	0.327532	0.841825	-0.327532	AT3G25230.1	rotamase FKBP 1
TraesCS3B03G0310600	0.899382	0.327001	0.899382	-0.327001	AT5G12020.1	17.6 kDa class II heat shock protein
TraesCS3B03G0790800	0.915001	0.325692	0.915001	-0.325692	AT1G74310.1	heat shock protein 101
TraesCS3A03G0246200	0.895644	0.310349	0.895644	-0.310349	AT5G12020.1	17.6 kDa class II heat shock protein
TraesCS2A03G0066600	0.886433	0.310082	0.886433	-0.310082	AT5G52640.1	heat shock protein 90.1
TraesCS7A03G0376900	0.915236	0.308892	0.915236	-0.308892	AT3G14200.1	Chaperone DnaJ-domain superfamily protein

## Sheet: ssGSEA ETW vs (TAA10, XX329)
Comparison of ssGSEA scores (leaf tissue) between ETW and TAA10, XX329.
GO	logFC	P.Value	adj.P.Val	description	class
GO:0015368	0.0640471	1.00826e-16	1.07027e-13	calcium:monoatomic cation antiporter activity	molecular_function
GO:0015369	0.0640471	1.00826e-16	1.07027e-13	calcium:proton antiporter activity	molecular_function
GO:0000323	0.0440103	1.67408e-12	8.88518e-10	lytic vacuole	cellular_component
GO:0005764	0.0440103	1.67408e-12	8.88518e-10	lysosome	cellular_component
GO:0005545	-0.045653	8.84969e-12	2.68399e-09	1-phosphatidylinositol binding	molecular_function
GO:0030276	-0.045653	8.84969e-12	2.68399e-09	clathrin binding	molecular_function
GO:0048268	-0.045653	8.84969e-12	2.68399e-09	clathrin coat assembly	biological_process
GO:0009269	0.101808	1.3948e-11	3.29019e-09	response to desiccation	biological_process
GO:0009414	0.101808	1.3948e-11	3.29019e-09	response to water deprivation	biological_process
GO:0009628	0.0627051	1.1418e-10	2.27934e-08	response to abiotic stimulus	biological_process
GO:0008131	-0.0636514	1.23959e-10	2.27934e-08	primary amine oxidase activity	molecular_function
GO:0005319	-0.0337193	1.28837e-10	2.27934e-08	lipid transporter activity	molecular_function
GO:0006560	0.0830352	1.83508e-10	2.99683e-08	proline metabolic process	biological_process
GO:0004402	-0.090771	3.66019e-10	4.85661e-08	histone acetyltransferase activity	molecular_function
GO:0034212	-0.090771	3.66019e-10	4.85661e-08	peptide N-acetyltransferase activity	molecular_function
GO:0061733	-0.090771	3.66019e-10	4.85661e-08	peptide-lysine-N-acetyltransferase activity	molecular_function
GO:0030915	0.074302	5.68106e-10	6.7005e-08	Smc5-Smc6 complex	cellular_component
GO:0106068	0.074302	5.68106e-10	6.7005e-08	SUMO ligase complex	cellular_component
GO:0006561	0.107649	7.98706e-10	8.92449e-08	proline biosynthetic process	biological_process
GO:0001101	0.15563	1.3786e-09	1.39369e-07	response to acid chemical	biological_process
GO:0009415	0.15563	1.3786e-09	1.39369e-07	response to water	biological_process
GO:0000793	0.0446815	1.47522e-09	1.42359e-07	condensed chromosome	cellular_component
GO:0016641	-0.0427176	1.81963e-09	1.6796e-07	oxidoreductase activity, acting on the CH-NH2 group of donors, oxygen as acceptor	molecular_function
GO:0000724	0.0797259	2.10436e-09	1.78702e-07	double-strand break repair via homologous recombination	biological_process
GO:0000725	0.0797259	2.10436e-09	1.78702e-07	recombinational repair	biological_process
GO:0006108	0.029479	3.45566e-09	2.82168e-07	malate metabolic process	biological_process
GO:0006749	-0.0382427	3.83613e-09	3.01634e-07	glutathione metabolic process	biological_process
GO:0016615	0.027848	4.68185e-09	3.54985e-07	malate dehydrogenase activity	molecular_function
GO:0022414	0.0803151	4.88014e-09	3.5726e-07	reproductive process	biological_process
GO:0000278	0.0369157	5.15307e-09	3.64665e-07	mitotic cell cycle	biological_process
GO:1902074	0.140029	5.79801e-09	3.9707e-07	response to salt	biological_process
GO:1901700	0.0613779	9.73891e-09	6.46116e-07	response to oxygen-containing compound	biological_process
GO:0000105	-0.0352888	1.79283e-08	1.10542e-06	histidine biosynthetic process	biological_process
GO:0006547	-0.0352888	1.79283e-08	1.10542e-06	histidine metabolic process	biological_process
GO:0042132	0.0517326	1.82241e-08	1.10542e-06	fructose 1,6-bisphosphate 1-phosphatase activity	molecular_function
GO:0047262	-0.0406652	2.0657e-08	1.21819e-06	polygalacturonate 4-alpha-galacturonosyltransferase activity	molecular_function
GO:0016410	-0.0289789	2.26311e-08	1.29854e-06	N-acyltransferase activity	molecular_function
GO:0016407	-0.0320606	2.90613e-08	1.51102e-06	acetyltransferase activity	molecular_function
GO:0006626	0.0316318	2.91813e-08	1.51102e-06	protein targeting to mitochondrion	biological_process
GO:0070585	0.0316318	2.91813e-08	1.51102e-06	protein localization to mitochondrion	biological_process
GO:0072655	0.0316318	2.91813e-08	1.51102e-06	establishment of protein localization to mitochondrion	biological_process
GO:0004560	-0.0426572	3.2186e-08	1.55853e-06	alpha-L-fucosidase activity	molecular_function
GO:0015928	-0.0426572	3.2186e-08	1.55853e-06	fucosidase activity	molecular_function
GO:0016638	-0.0411513	3.23011e-08	1.55853e-06	oxidoreductase activity, acting on the CH-NH2 group of donors	molecular_function
GO:0003712	-0.0436153	3.96613e-08	1.85775e-06	transcription coregulator activity	molecular_function
GO:0000079	-0.0412995	4.37529e-08	1.85775e-06	regulation of cyclin-dependent protein serine/threonine kinase activity	biological_process
GO:0019900	-0.0412995	4.37529e-08	1.85775e-06	kinase binding	molecular_function
GO:0019901	-0.0412995	4.37529e-08	1.85775e-06	protein kinase binding	molecular_function
GO:0071900	-0.0412995	4.37529e-08	1.85775e-06	regulation of protein serine/threonine kinase activity	biological_process
GO:1904029	-0.0412995	4.37529e-08	1.85775e-06	regulation of cyclin-dependent protein kinase activity	biological_process
GO:0008080	-0.0290465	4.68405e-08	1.94985e-06	N-acetyltransferase activity	molecular_function
GO:0004197	-0.0610356	5.8222e-08	2.33703e-06	cysteine-type endopeptidase activity	molecular_function
GO:0004470	0.0209411	5.94441e-08	2.33703e-06	malic enzyme activity	molecular_function
GO:0004471	0.0209411	5.94441e-08	2.33703e-06	malate dehydrogenase (decarboxylating) (NAD+) activity	molecular_function
GO:0010035	0.083122	6.85829e-08	2.6473e-06	response to inorganic substance	biological_process
GO:0017089	-0.0473396	1.03373e-07	3.6546e-06	glycolipid transfer activity	molecular_function
GO:0046836	-0.0473396	1.03373e-07	3.6546e-06	glycolipid transport	biological_process
GO:0051861	-0.0473396	1.03373e-07	3.6546e-06	glycolipid binding	molecular_function
GO:0120013	-0.0473396	1.03373e-07	3.6546e-06	lipid transfer activity	molecular_function
GO:0006094	-0.0369486	1.06729e-07	3.6546e-06	gluconeogenesis	biological_process
GO:0019319	-0.0369486	1.06729e-07	3.6546e-06	hexose biosynthetic process	biological_process
GO:0046364	-0.0369486	1.06729e-07	3.6546e-06	monosaccharide biosynthetic process	biological_process
GO:0046165	-0.0412436	1.11063e-07	3.74265e-06	alcohol biosynthetic process	biological_process
GO:0003729	0.0366452	1.62452e-07	5.38882e-06	mRNA binding	molecular_function
GO:0051139	0.0250618	2.32002e-07	7.46273e-06	metal cation:proton antiporter activity	molecular_function
GO:0140828	0.0250618	2.32002e-07	7.46273e-06	metal cation:monoatomic cation antiporter activity	molecular_function
GO:0016783	-0.026251	3.03659e-07	9.62193e-06	sulfurtransferase activity	molecular_function
GO:0004499	-0.0875026	4.17083e-07	1.30216e-05	N,N-dimethylaniline monooxygenase activity	molecular_function
GO:1903047	0.0316021	4.4823e-07	1.37912e-05	mitotic cell cycle process	biological_process
GO:0019684	-0.153513	5.03432e-07	1.52684e-05	photosynthesis, light reaction	biological_process
GO:0009765	-0.18956	5.56912e-07	1.66524e-05	photosynthesis, light harvesting	biological_process
GO:0042325	-0.0317487	6.00531e-07	1.70102e-05	regulation of phosphorylation	biological_process
GO:0043549	-0.0317487	6.00531e-07	1.70102e-05	regulation of kinase activity	biological_process
GO:0051338	-0.0317487	6.00531e-07	1.70102e-05	regulation of transferase activity	biological_process
GO:0006869	0.0254188	6.08937e-07	1.70102e-05	lipid transport	biological_process
GO:0010876	0.0254188	6.08937e-07	1.70102e-05	lipid localization	biological_process
GO:0000103	-0.0404488	6.6153e-07	1.82393e-05	sulfate assimilation	biological_process
GO:0001932	-0.0319359	8.29403e-07	2.22889e-05	regulation of protein phosphorylation	biological_process
GO:0045859	-0.0319359	8.29403e-07	2.22889e-05	regulation of protein kinase activity	biological_process
GO:0008138	-0.0349454	8.6638e-07	2.29916e-05	protein tyrosine/serine/threonine phosphatase activity	molecular_function
GO:0000070	0.0377168	1.09128e-06	2.82536e-05	mitotic sister chromatid segregation	biological_process
GO:0140014	0.0377168	1.09128e-06	2.82536e-05	mitotic nuclear division	biological_process
GO:0016903	0.0252514	1.18171e-06	3.0226e-05	oxidoreductase activity, acting on the aldehyde or oxo group of donors	molecular_function
GO:0030136	-0.0214374	1.35439e-06	3.37025e-05	clathrin-coated vesicle	cellular_component
GO:0051225	-0.0277602	1.39359e-06	3.37025e-05	spindle assembly	biological_process
GO:0005956	-0.0547415	1.44192e-06	3.37025e-05	protein kinase CK2 complex	cellular_component
GO:0019207	-0.0547415	1.44192e-06	3.37025e-05	kinase regulator activity	molecular_function
GO:0019887	-0.0547415	1.44192e-06	3.37025e-05	protein kinase regulator activity	molecular_function
GO:1902554	-0.0547415	1.44192e-06	3.37025e-05	serine/threonine protein kinase complex	cellular_component
GO:1902911	-0.0547415	1.44192e-06	3.37025e-05	protein kinase complex	cellular_component
GO:0004089	-0.0526542	1.44462e-06	3.37025e-05	carbonate dehydratase activity	molecular_function
GO:0016709	-0.0683867	1.56308e-06	3.60697e-05	oxidoreductase activity, acting on paired donors, with incorporation or reduction of molecular oxygen, NAD(P)H as one donor, and incorporation of one atom of oxygen	molecular_function
GO:0031399	-0.0284321	1.81752e-06	4.14903e-05	regulation of protein modification process	biological_process
GO:0007076	0.0290987	1.96493e-06	4.3911e-05	mitotic chromosome condensation	biological_process
GO:0030261	0.0290987	1.96493e-06	4.3911e-05	chromosome condensation	biological_process
GO:0010564	0.0232268	2.28951e-06	5.06316e-05	regulation of cell cycle process	biological_process
GO:0009228	-0.0737781	2.74993e-06	5.95724e-05	thiamine biosynthetic process	biological_process
GO:0034309	-0.0737781	2.74993e-06	5.95724e-05	primary alcohol biosynthetic process	biological_process
GO:0006091	-0.0373975	2.79341e-06	5.9903e-05	generation of precursor metabolites and energy	biological_process
GO:0051536	-0.013744	2.8793e-06	6.05223e-05	iron-sulfur cluster binding	molecular_function
GO:0051540	-0.013744	2.8793e-06	6.05223e-05	metal cluster binding	molecular_function
GO:0019220	-0.0254743	3.08544e-06	6.35544e-05	regulation of phosphate metabolic process	biological_process
GO:0051174	-0.0254743	3.08544e-06	6.35544e-05	regulation of phosphorus metabolic process	biological_process
GO:0019899	-0.028348	3.11336e-06	6.35544e-05	enzyme binding	molecular_function
GO:0035091	-0.0193238	3.64016e-06	7.17662e-05	phosphatidylinositol binding	molecular_function
GO:0052689	-0.0276739	3.68125e-06	7.17662e-05	carboxylic ester hydrolase activity	molecular_function
GO:0004450	-0.0305188	3.68465e-06	7.17662e-05	isocitrate dehydrogenase (NADP+) activity	molecular_function
GO:0006102	-0.0305188	3.68465e-06	7.17662e-05	isocitrate metabolic process	biological_process
GO:1902652	-0.0305188	3.68465e-06	7.17662e-05	secondary alcohol metabolic process	biological_process
GO:0008234	-0.0191656	3.87702e-06	7.48265e-05	cysteine-type peptidase activity	molecular_function
GO:0000819	0.0344574	4.80862e-06	9.19702e-05	sister chromatid segregation	biological_process
GO:0048285	0.0260383	5.10218e-06	9.67136e-05	organelle fission	biological_process
GO:0043631	0.0277945	5.34297e-06	0.000100382	RNA polyadenylation	biological_process
GO:0006534	-0.0422095	5.44361e-06	0.000101375	cysteine metabolic process	biological_process
GO:1901264	-0.0264212	5.51105e-06	0.000101739	carbohydrate derivative transport	biological_process
GO:0006302	0.0327362	5.86808e-06	0.000107396	double-strand break repair	biological_process
GO:0050660	-0.0157215	6.51225e-06	0.000118167	flavin adenine dinucleotide binding	molecular_function
GO:0097435	-0.0328753	7.21309e-06	0.000129775	supramolecular fiber organization	biological_process
GO:0030029	-0.0307183	7.89213e-06	0.000139625	actin filament-based process	biological_process
GO:0030036	-0.0307183	7.89213e-06	0.000139625	actin cytoskeleton organization	biological_process
GO:0016846	-0.0244241	8.52625e-06	0.000149597	carbon-sulfur lyase activity	molecular_function
GO:0004030	-0.056031	8.94267e-06	0.000155617	aldehyde dehydrogenase [NAD(P)+] activity	molecular_function
GO:0004072	-0.0351194	9.8173e-06	0.000169128	aspartate kinase activity	molecular_function
GO:0019203	0.0459088	9.9581e-06	0.000169128	carbohydrate phosphatase activity	molecular_function
GO:0050308	0.0459088	9.9581e-06	0.000169128	sugar-phosphatase activity	molecular_function
GO:0005773	0.0168417	1.04429e-05	0.000175955	vacuole	cellular_component
GO:0006066	-0.0266105	1.11085e-05	0.000185696	alcohol metabolic process	biological_process
GO:0031968	0.0271715	1.13105e-05	0.000187595	organelle outer membrane	cellular_component
GO:0000096	-0.0259441	1.3009e-05	0.000214093	sulfur amino acid metabolic process	biological_process
GO:0015979	-0.068884	1.36987e-05	0.00022371	photosynthesis	biological_process
GO:0006535	-0.0425593	1.45179e-05	0.000233495	cysteine biosynthetic process from serine	biological_process
GO:0019344	-0.0425593	1.45179e-05	0.000233495	cysteine biosynthetic process	biological_process
GO:0016833	-0.0393483	1.54449e-05	0.000246538	oxo-acid-lyase activity	molecular_function
GO:1901617	-0.0228881	1.55865e-05	0.000246941	organic hydroxy compound biosynthetic process	biological_process
GO:0051336	0.0578517	1.69247e-05	0.000263139	regulation of hydrolase activity	biological_process
GO:0006772	-0.0439153	1.71046e-05	0.000263139	thiamine metabolic process	biological_process
GO:0042723	-0.0439153	1.71046e-05	0.000263139	thiamine-containing compound metabolic process	biological_process
GO:0042724	-0.0439153	1.71046e-05	0.000263139	thiamine-containing compound biosynthetic process	biological_process
GO:0019202	-0.0319005	1.72788e-05	0.000263905	amino acid kinase activity	molecular_function
GO:0006839	0.0232746	1.79777e-05	0.00027262	mitochondrial transport	biological_process
GO:0000097	-0.027008	1.94293e-05	0.000292542	sulfur amino acid biosynthetic process	biological_process
GO:0044272	-0.0133685	2.18584e-05	0.000323403	sulfur compound biosynthetic process	biological_process
GO:0000280	0.0359476	2.20353e-05	0.000323403	nuclear division	biological_process
GO:0002376	0.0392025	2.20883e-05	0.000323403	immune system process	biological_process
GO:0006955	0.0392025	2.20883e-05	0.000323403	immune response	biological_process
GO:0030091	0.0214565	2.40519e-05	0.000349741	protein repair	biological_process
GO:0015098	-0.0412548	2.46269e-05	0.000353263	molybdate ion transmembrane transporter activity	molecular_function
GO:0015689	-0.0412548	2.46269e-05	0.000353263	molybdate ion transport	biological_process
GO:0051015	-0.0773412	2.53972e-05	0.000359823	actin filament binding	molecular_function
GO:0034308	-0.0365794	2.54232e-05	0.000359823	primary alcohol metabolic process	biological_process
GO:0033365	0.0135292	2.59783e-05	0.000365244	protein localization to organelle	biological_process
GO:0051247	0.0234392	2.91206e-05	0.00040673	positive regulation of protein metabolic process	biological_process
GO:0009331	-0.033716	3.01438e-05	0.00041827	glycerol-3-phosphate dehydrogenase complex	cellular_component
GO:0016887	0.01368	3.15367e-05	0.000434756	ATP hydrolysis activity	molecular_function
GO:0098813	0.033477	3.2997e-05	0.000447905	nuclear chromosome segregation	biological_process
GO:0030599	-0.0658177	3.31235e-05	0.000447905	pectinesterase activity	molecular_function
GO:0042545	-0.0658177	3.31235e-05	0.000447905	cell wall modification	biological_process
GO:0009360	-0.0340891	3.5126e-05	0.000471977	DNA polymerase III complex	cellular_component
GO:0004143	0.0327217	3.73247e-05	0.000495252	diacylglycerol kinase activity	molecular_function
GO:0007205	0.0327217	3.73247e-05	0.000495252	protein kinase C-activating G protein-coupled receptor signaling pathway	biological_process
GO:0006098	-0.0207353	3.85103e-05	0.000501579	pentose-phosphate shunt	biological_process
GO:0006740	-0.0207353	3.85103e-05	0.000501579	NADPH regeneration	biological_process
GO:0051156	-0.0207353	3.85103e-05	0.000501579	glucose 6-phosphate metabolic process	biological_process
GO:0005849	0.0435544	4.13723e-05	0.000532324	mRNA cleavage factor complex	cellular_component
GO:0006378	0.0435544	4.13723e-05	0.000532324	mRNA polyadenylation	biological_process
GO:0018022	-0.0275401	4.32332e-05	0.000552916	peptidyl-lysine methylation	biological_process
GO:0005741	0.0269223	4.49622e-05	0.000571586	mitochondrial outer membrane	cellular_component
GO:0016836	-0.0142663	4.65024e-05	0.000587646	hydro-lyase activity	molecular_function
GO:0000922	-0.0383012	4.70157e-05	0.000590618	spindle pole	cellular_component
GO:0006402	-0.0243951	4.88157e-05	0.000609622	mRNA catabolic process	biological_process
GO:0016671	0.0208878	5.11078e-05	0.000634514	oxidoreductase activity, acting on a sulfur group of donors, disulfide as acceptor	molecular_function
GO:0004326	-0.0272706	5.48682e-05	0.00067724	tetrahydrofolylpolyglutamate synthase activity	molecular_function
GO:0030312	-0.0345518	6.28686e-05	0.000771503	external encapsulating structure	cellular_component
GO:0016308	-0.0668584	6.42573e-05	0.000777925	1-phosphatidylinositol-4-phosphate 5-kinase activity	molecular_function
GO:0016571	-0.0279515	6.44912e-05	0.000777925	histone methylation	biological_process
GO:0034968	-0.0279515	6.44912e-05	0.000777925	histone lysine methylation	biological_process
GO:0030060	0.0381152	6.80698e-05	0.000816453	L-malate dehydrogenase activity	molecular_function
GO:0016624	0.0280814	7.57094e-05	0.000901396	oxidoreductase activity, acting on the aldehyde or oxo group of donors, disulfide as acceptor	molecular_function
GO:0006304	-0.0418097	7.69841e-05	0.000901396	DNA modification	biological_process
GO:0006305	-0.0418097	7.69841e-05	0.000901396	DNA alkylation	biological_process
GO:0006306	-0.0418097	7.69841e-05	0.000901396	DNA methylation	biological_process
GO:0005742	0.0367531	7.76992e-05	0.000901396	mitochondrial outer membrane translocase complex	cellular_component
GO:0098799	0.0367531	7.76992e-05	0.000901396	outer mitochondrial membrane protein complex	cellular_component
GO:0008878	-0.0246208	7.91131e-05	0.00091281	glucose-1-phosphate adenylyltransferase activity	molecular_function
GO:0006325	0.0195177	8.2407e-05	0.000940591	chromatin organization	biological_process
GO:0006338	0.0195177	8.2407e-05	0.000940591	chromatin remodeling	biological_process
GO:0009607	0.0841845	9.41507e-05	0.00103334	response to biotic stimulus	biological_process
GO:0016744	-0.0298481	9.61236e-05	0.00103334	transketolase or transaldolase activity	molecular_function
GO:0004550	0.0326556	9.63738e-05	0.00103334	nucleoside diphosphate kinase activity	molecular_function
GO:0006183	0.0326556	9.63738e-05	0.00103334	GTP biosynthetic process	biological_process
GO:0006228	0.0326556	9.63738e-05	0.00103334	UTP biosynthetic process	biological_process
GO:0006241	0.0326556	9.63738e-05	0.00103334	CTP biosynthetic process	biological_process
GO:0009148	0.0326556	9.63738e-05	0.00103334	pyrimidine nucleoside triphosphate biosynthetic process	biological_process
GO:0009208	0.0326556	9.63738e-05	0.00103334	pyrimidine ribonucleoside triphosphate metabolic process	biological_process
GO:0009209	0.0326556	9.63738e-05	0.00103334	pyrimidine ribonucleoside triphosphate biosynthetic process	biological_process
GO:0046036	0.0326556	9.63738e-05	0.00103334	CTP metabolic process	biological_process
GO:0046039	0.0326556	9.63738e-05	0.00103334	GTP metabolic process	biological_process
GO:0046051	0.0326556	9.63738e-05	0.00103334	UTP metabolic process	biological_process
GO:0000702	-0.0598032	0.000103649	0.00110023	oxidized base lesion DNA N-glycosylase activity	molecular_function
GO:0008534	-0.0598032	0.000103649	0.00110023	oxidized purine nucleobase lesion DNA N-glycosylase activity	molecular_function
GO:0065004	0.0263759	0.000107882	0.00113383	protein-DNA complex assembly	biological_process
GO:0071824	0.0263759	0.000107882	0.00113383	protein-DNA complex subunit organization	biological_process
GO:0072594	0.0118082	0.000108948	0.00113939	establishment of protein localization to organelle	biological_process
GO:0009084	0.0246385	0.00010977	0.00114236	glutamine family amino acid biosynthetic process	biological_process
GO:0005791	0.0243852	0.000111544	0.00114955	rough endoplasmic reticulum	cellular_component
GO:0030867	0.0243852	0.000111544	0.00114955	rough endoplasmic reticulum membrane	cellular_component
GO:0043021	0.0245622	0.000118496	0.00121377	ribonucleoprotein complex binding	molecular_function
GO:0006072	-0.0227403	0.000119733	0.00121377	glycerol-3-phosphate metabolic process	biological_process
GO:0052646	-0.0227403	0.000119733	0.00121377	alditol phosphate metabolic process	biological_process
GO:0006790	-0.0119632	0.000120442	0.00121377	sulfur compound metabolic process	biological_process
GO:0033180	0.0182737	0.000120633	0.00121377	proton-transporting V-type ATPase, V1 domain	cellular_component
GO:1901615	-0.0183055	0.000122164	0.00122336	organic hydroxy compound metabolic process	biological_process
GO:0004564	0.158462	0.000135544	0.00133842	beta-fructofuranosidase activity	molecular_function
GO:0004575	0.158462	0.000135544	0.00133842	sucrose alpha-glucosidase activity	molecular_function
GO:0090599	0.158462	0.000135544	0.00133842	alpha-glucosidase activity	molecular_function
GO:0065009	-0.016459	0.000138062	0.00135697	regulation of molecular function	biological_process
GO:0015095	-0.0300123	0.000141284	0.0013759	magnesium ion transmembrane transporter activity	molecular_function
GO:0015693	-0.0300123	0.000141284	0.0013759	magnesium ion transport	biological_process
GO:0005789	0.0167098	0.000144802	0.00139102	endoplasmic reticulum membrane	cellular_component
GO:0042175	0.0167098	0.000144802	0.00139102	nuclear outer membrane-endoplasmic reticulum membrane network	cellular_component
GO:0098827	0.0167098	0.000144802	0.00139102	endoplasmic reticulum subcompartment	cellular_component
GO:0048038	-0.0367503	0.000173522	0.0016594	quinone binding	molecular_function
GO:0051087	0.0415265	0.000175818	0.00167382	chaperone binding	molecular_function
GO:0005544	0.0355912	0.000183027	0.00170845	calcium-dependent phospholipid binding	molecular_function
GO:0006613	0.0175758	0.000184217	0.00170845	cotranslational protein targeting to membrane	biological_process
GO:0006614	0.0175758	0.000184217	0.00170845	SRP-dependent cotranslational protein targeting to membrane	biological_process
GO:0031984	0.0162767	0.000185535	0.00170845	organelle subcompartment	cellular_component
GO:0009218	0.038396	0.00018555	0.00170845	pyrimidine ribonucleotide metabolic process	biological_process
GO:0009220	0.038396	0.00018555	0.00170845	pyrimidine ribonucleotide biosynthetic process	biological_process
GO:0015969	-0.0200085	0.000185894	0.00170845	guanosine tetraphosphate metabolic process	biological_process
GO:0034035	-0.0200085	0.000185894	0.00170845	purine ribonucleoside bisphosphate metabolic process	biological_process
GO:1901565	0.0164895	0.000189842	0.00173722	organonitrogen compound catabolic process	biological_process
GO:0031123	0.0212537	0.000192258	0.00175178	RNA 3'-end processing	biological_process
GO:0005815	-0.0308549	0.000197242	0.00178951	microtubule organizing center	cellular_component
GO:0006334	0.0282938	0.000211523	0.00190281	nucleosome assembly	biological_process
GO:0034728	0.0282938	0.000211523	0.00190281	nucleosome organization	biological_process
GO:0006952	0.0443306	0.000219021	0.00196195	defense response	biological_process
GO:0016413	-0.058189	0.000226545	0.00202082	O-acetyltransferase activity	molecular_function
GO:0006563	-0.0243891	0.000246486	0.00218037	L-serine metabolic process	biological_process
GO:0051052	-0.0237405	0.00025332	0.00223153	regulation of DNA metabolic process	biological_process
GO:0051539	-0.016116	0.000266846	0.00234096	4 iron, 4 sulfur cluster binding	molecular_function
GO:0009070	-0.0229256	0.000268255	0.00234365	serine family amino acid biosynthetic process	biological_process
GO:0005744	0.0241236	0.000273	0.00237532	TIM23 mitochondrial import inner membrane translocase complex	cellular_component
GO:0007010	-0.0200208	0.00028256	0.00244188	cytoskeleton organization	biological_process
GO:0005694	0.0390002	0.00028295	0.00244188	chromosome	cellular_component
GO:0047134	0.0235525	0.000285963	0.00245789	protein-disulfide reductase (NAD(P)) activity	molecular_function
GO:0000154	0.0682478	0.00030284	0.00259246	rRNA modification	biological_process
GO:0016459	-0.0242929	0.000311056	0.00265209	myosin complex	cellular_component
GO:0005886	0.0228929	0.000317417	0.0026955	plasma membrane	cellular_component
GO:0046168	-0.0344427	0.000327955	0.00275125	glycerol-3-phosphate catabolic process	biological_process
GO:0030976	0.0255147	0.000329165	0.00275125	thiamine pyrophosphate binding	molecular_function
GO:0050997	0.0255147	0.000329165	0.00275125	quaternary ammonium group binding	molecular_function
GO:0048731	0.105981	0.000342383	0.00284778	system development	biological_process
GO:0001934	0.0314271	0.000359494	0.00284778	positive regulation of protein phosphorylation	biological_process
GO:0007052	0.0314271	0.000359494	0.00284778	mitotic spindle organization	biological_process
GO:0010562	0.0314271	0.000359494	0.00284778	positive regulation of phosphorus metabolic process	biological_process
GO:0031401	0.0314271	0.000359494	0.00284778	positive regulation of protein modification process	biological_process
GO:0032147	0.0314271	0.000359494	0.00284778	activation of protein kinase activity	biological_process
GO:0033674	0.0314271	0.000359494	0.00284778	positive regulation of kinase activity	biological_process
GO:0042327	0.0314271	0.000359494	0.00284778	positive regulation of phosphorylation	biological_process
GO:0045860	0.0314271	0.000359494	0.00284778	positive regulation of protein kinase activity	biological_process
GO:0045937	0.0314271	0.000359494	0.00284778	positive regulation of phosphate metabolic process	biological_process
GO:0051347	0.0314271	0.000359494	0.00284778	positive regulation of transferase activity	biological_process
GO:0060236	0.0314271	0.000359494	0.00284778	regulation of mitotic spindle organization	biological_process
GO:0090224	0.0314271	0.000359494	0.00284778	regulation of spindle organization	biological_process
GO:1902850	0.0314271	0.000359494	0.00284778	microtubule cytoskeleton organization involved in mitosis	biological_process
GO:0015977	-0.0173916	0.000374347	0.00295442	carbon fixation	biological_process
GO:0008250	0.062052	0.000380301	0.00299029	oligosaccharyltransferase complex	cellular_component
GO:0051258	-0.0281924	0.000400014	0.00313369	protein polymerization	biological_process
GO:0006816	0.0381079	0.000414911	0.00322658	calcium ion transport	biological_process
GO:0015085	0.0381079	0.000414911	0.00322658	calcium ion transmembrane transporter activity	molecular_function
GO:0006739	-0.0153881	0.000429934	0.00333121	NADP metabolic process	biological_process
GO:0004852	-0.036054	0.000432968	0.00334252	uroporphyrinogen-III synthase activity	molecular_function
GO:0004312	-0.0448998	0.000453725	0.00349006	fatty acid synthase activity	molecular_function
GO:0007015	-0.032439	0.000456259	0.00349689	actin filament organization	biological_process
GO:0048367	0.126389	0.000478649	0.00365529	shoot system development	biological_process
GO:0009001	-0.0627294	0.000482387	0.00365753	serine O-acetyltransferase activity	molecular_function
GO:0016412	-0.0627294	0.000482387	0.00365753	serine O-acyltransferase activity	molecular_function
GO:0008312	0.0203202	0.000492022	0.00370413	7S RNA binding	molecular_function
GO:0048500	0.0203202	0.000492022	0.00370413	signal recognition particle	cellular_component
GO:0016860	-0.0155522	0.000507401	0.0038064	intramolecular oxidoreductase activity	molecular_function
GO:0043022	0.0327692	0.000514187	0.00384373	ribosome binding	molecular_function
GO:0016835	-0.0149537	0.000519433	0.00386932	carbon-oxygen lyase activity	molecular_function
GO:0051246	-0.0136495	0.000533421	0.00395962	regulation of protein metabolic process	biological_process
GO:0000015	-0.0327509	0.00054313	0.0040037	phosphopyruvate hydratase complex	cellular_component
GO:0004634	-0.0327509	0.00054313	0.0040037	phosphopyruvate hydratase activity	molecular_function
GO:0000375	0.0161341	0.000557791	0.00406327	RNA splicing, via transesterification reactions	biological_process
GO:0000377	0.0161341	0.000557791	0.00406327	RNA splicing, via transesterification reactions with bulged adenosine as nucleophile	biological_process
GO:0000398	0.0161341	0.000557791	0.00406327	mRNA splicing, via spliceosome	biological_process
GO:0009405	0.0220904	0.000558867	0.00406327	obsolete pathogenesis	biological_process
GO:0015926	0.130551	0.000568855	0.00410634	glucosidase activity	molecular_function
GO:0030955	-0.0267115	0.000570594	0.00410634	potassium ion binding	molecular_function
GO:0031420	-0.0267115	0.000570594	0.00410634	alkali metal ion binding	molecular_function
GO:0006605	0.0113442	0.000579097	0.0041528	protein targeting	biological_process
GO:0006825	0.0396196	0.000580961	0.0041528	copper ion transport	biological_process
GO:0008649	0.0576481	0.000603405	0.00429875	rRNA methyltransferase activity	molecular_function
GO:0050790	-0.0142074	0.000642564	0.00456242	regulation of catalytic activity	biological_process
GO:0016814	-0.016141	0.000650698	0.00460477	hydrolase activity, acting on carbon-nitrogen (but not peptide) bonds, in cyclic amidines	molecular_function
GO:0005856	-0.0171234	0.000657901	0.00464028	cytoskeleton	cellular_component
GO:0005618	-0.0337364	0.000661399	0.0046495	cell wall	cellular_component
GO:0000159	-0.0214183	0.00068742	0.00473197	protein phosphatase type 2A complex	cellular_component
GO:0008287	-0.0214183	0.00068742	0.00473197	protein serine/threonine phosphatase complex	cellular_component
GO:1903293	-0.0214183	0.00068742	0.00473197	phosphatase complex	cellular_component
GO:0005484	-0.0310552	0.000688733	0.00473197	SNAP receptor activity	molecular_function
GO:0030674	-0.0310552	0.000688733	0.00473197	protein-macromolecule adaptor activity	molecular_function
GO:0060090	-0.0310552	0.000688733	0.00473197	molecular adaptor activity	molecular_function
GO:0016861	-0.0217488	0.000699843	0.00479279	intramolecular oxidoreductase activity, interconverting aldoses and ketoses	molecular_function
GO:0007051	-0.0153374	0.000752451	0.0051365	spindle organization	biological_process
GO:0006081	-0.01587	0.000756898	0.0051503	cellular aldehyde metabolic process	biological_process
GO:0003984	-0.0357726	0.00079069	0.00535509	acetolactate synthase activity	molecular_function
GO:0016226	-0.0144317	0.000794561	0.00535509	iron-sulfur cluster assembly	biological_process
GO:0031163	-0.0144317	0.000794561	0.00535509	metallo-sulfur cluster assembly	biological_process
GO:0072350	-0.017469	0.000801135	0.00538231	tricarboxylic acid metabolic process	biological_process
GO:0044815	0.055579	0.000810149	0.00541959	DNA packaging complex	cellular_component
GO:0031047	0.02154	0.00081179	0.00541959	RNA-mediated gene silencing	biological_process
GO:0000786	0.0564446	0.00084973	0.00563743	nucleosome	cellular_component
GO:0032993	0.0564446	0.00084973	0.00563743	protein-DNA complex	cellular_component
GO:0008380	0.0145635	0.000877539	0.00578711	RNA splicing	biological_process
GO:0005615	-0.0182033	0.000881385	0.00578711	extracellular space	cellular_component
GO:0004869	0.0129692	0.000886841	0.00578711	cysteine-type endopeptidase inhibitor activity	molecular_function
GO:0019205	0.0188226	0.000893004	0.00578711	nucleobase-containing compound kinase activity	molecular_function
GO:0006621	0.0252335	0.000905003	0.00578711	protein retention in ER lumen	biological_process
GO:0032507	0.0252335	0.000905003	0.00578711	maintenance of protein location in cell	biological_process
GO:0035437	0.0252335	0.000905003	0.00578711	maintenance of protein localization in endoplasmic reticulum	biological_process
GO:0045185	0.0252335	0.000905003	0.00578711	maintenance of protein location	biological_process
GO:0046923	0.0252335	0.000905003	0.00578711	ER retention sequence binding	molecular_function
GO:0051235	0.0252335	0.000905003	0.00578711	maintenance of location	biological_process
GO:0051651	0.0252335	0.000905003	0.00578711	maintenance of location in cell	biological_process
GO:0072595	0.0252335	0.000905003	0.00578711	maintenance of protein localization in organelle	biological_process
GO:1901136	0.0514961	0.000921642	0.00587581	carbohydrate derivative catabolic process	biological_process
GO:0019904	-0.0225868	0.000960228	0.00610349	protein domain specific binding	molecular_function
GO:0031124	0.0252887	0.000970057	0.00614756	mRNA 3'-end processing	biological_process
GO:0033897	0.0369814	0.00098358	0.0062147	ribonuclease T2 activity	molecular_function
GO:0016992	-0.0181069	0.0010105	0.00636584	lipoate synthase activity	molecular_function
GO:0006221	0.0154436	0.00103893	0.00652556	pyrimidine nucleotide biosynthetic process	biological_process
GO:0016987	0.0199514	0.00104671	0.00655507	sigma factor activity	molecular_function
GO:0015630	-0.0172506	0.00105929	0.00661434	microtubule cytoskeleton	cellular_component
GO:0061695	-0.0155028	0.00107272	0.00664004	transferase complex, transferring phosphorus-containing groups	cellular_component
GO:0044770	0.0185587	0.00107643	0.00664004	cell cycle phase transition	biological_process
GO:1901987	0.0185587	0.00107643	0.00664004	regulation of cell cycle phase transition	biological_process
GO:0043565	0.0204157	0.00107731	0.00664004	sequence-specific DNA binding	molecular_function
GO:0043207	0.104774	0.00108843	0.00664004	response to external biotic stimulus	biological_process
GO:0044419	0.104774	0.00108843	0.00664004	biological process involved in interspecies interaction between organisms	biological_process
GO:0051707	0.104774	0.00108843	0.00664004	response to other organism	biological_process
GO:0098542	0.104774	0.00108843	0.00664004	defense response to other organism	biological_process
GO:0030150	0.0189083	0.00111234	0.00676649	protein import into mitochondrial matrix	biological_process
GO:0031683	-0.0316848	0.00112052	0.00679674	G-protein beta/gamma-subunit complex binding	molecular_function
GO:0000075	0.0176792	0.0011346	0.00680439	cell cycle checkpoint signaling	biological_process
GO:0010948	0.0176792	0.0011346	0.00680439	negative regulation of cell cycle process	biological_process
GO:0045786	0.0176792	0.0011346	0.00680439	negative regulation of cell cycle	biological_process
GO:1901988	0.0176792	0.0011346	0.00680439	negative regulation of cell cycle phase transition	biological_process
GO:0000785	0.0446201	0.00118475	0.00708514	chromatin	cellular_component
GO:0006783	0.0152493	0.00124321	0.00741384	heme biosynthetic process	biological_process
GO:0006767	-0.0167555	0.00128558	0.00762372	water-soluble vitamin metabolic process	biological_process
GO:0042364	-0.0167555	0.00128558	0.00762372	water-soluble vitamin biosynthetic process	biological_process
GO:0070972	0.0139137	0.00130019	0.00768886	protein localization to endoplasmic reticulum	biological_process
GO:0070461	-0.0308319	0.00131355	0.00774629	SAGA-type complex	cellular_component
GO:0005669	-0.0218245	0.0013686	0.00804861	transcription factor TFIID complex	cellular_component
GO:0019867	0.0214496	0.00137685	0.0080747	outer membrane	cellular_component
GO:0003690	-0.0180812	0.00138663	0.00808447	double-stranded DNA binding	molecular_function
GO:0000295	0.0375708	0.00141278	0.00808447	adenine nucleotide transmembrane transporter activity	molecular_function
GO:0005346	0.0375708	0.00141278	0.00808447	purine ribonucleotide transmembrane transporter activity	molecular_function
GO:0005347	0.0375708	0.00141278	0.00808447	ATP transmembrane transporter activity	molecular_function
GO:0005471	0.0375708	0.00141278	0.00808447	ATP:ADP antiporter activity	molecular_function
GO:0015215	0.0375708	0.00141278	0.00808447	nucleotide transmembrane transporter activity	molecular_function
GO:0015216	0.0375708	0.00141278	0.00808447	purine nucleotide transmembrane transporter activity	molecular_function
GO:0015217	0.0375708	0.00141278	0.00808447	ADP transmembrane transporter activity	molecular_function
GO:0015605	0.0375708	0.00141278	0.00808447	organophosphate ester transmembrane transporter activity	molecular_function
GO:0019239	-0.0148944	0.00148305	0.00846378	deaminase activity	molecular_function
GO:0046982	0.0416789	0.00150574	0.00857019	protein heterodimerization activity	molecular_function
GO:0016782	-0.0176134	0.00152823	0.00867495	transferase activity, transferring sulphur-containing groups	molecular_function
GO:0033176	0.0120771	0.00154127	0.00872564	proton-transporting V-type ATPase complex	cellular_component
GO:0016868	-0.0204744	0.00158433	0.00894554	intramolecular transferase activity, phosphotransferases	molecular_function
GO:0009891	0.0119818	0.00160244	0.00896014	positive regulation of biosynthetic process	biological_process
GO:0010557	0.0119818	0.00160244	0.00896014	positive regulation of macromolecule biosynthetic process	biological_process
GO:0031328	0.0119818	0.00160244	0.00896014	positive regulation of cellular biosynthetic process	biological_process
GO:0044242	-0.0227275	0.00160379	0.00896014	cellular lipid catabolic process	biological_process
GO:0016307	-0.0291043	0.0016433	0.00913298	phosphatidylinositol phosphate kinase activity	molecular_function
GO:0016050	-0.0181096	0.00164333	0.00913298	vesicle organization	biological_process
GO:0006261	0.01334	0.00169502	0.00939561	DNA-templated DNA replication	biological_process
GO:0004109	-0.0430601	0.00170101	0.00940429	coproporphyrinogen oxidase activity	molecular_function
GO:0030119	-0.0163774	0.0017072	0.00941397	AP-type membrane coat adaptor complex	cellular_component
GO:0004124	-0.0290129	0.00171679	0.00944236	cysteine synthase activity	molecular_function
GO:0006479	-0.0172992	0.00176726	0.00966983	protein methylation	biological_process
GO:0008213	-0.0172992	0.00176726	0.00966983	protein alkylation	biological_process
GO:0070652	-0.0179814	0.00177488	0.00968657	HAUS complex	cellular_component
GO:0015078	0.00712664	0.00178528	0.00971833	proton transmembrane transporter activity	molecular_function
GO:0004345	-0.0233744	0.0018315	0.00994289	glucose-6-phosphate dehydrogenase activity	molecular_function
GO:0051604	0.037037	0.0018359	0.00994289	protein maturation	biological_process
GO:0009617	0.127924	0.00185113	0.00997448	response to bacterium	biological_process
GO:0042742	0.127924	0.00185113	0.00997448	defense response to bacterium	biological_process
GO:0009069	-0.0205885	0.00186427	0.0100199	serine family amino acid metabolic process	biological_process
GO:0016849	0.0324627	0.00189513	0.01016	phosphorus-oxygen lyase activity	molecular_function
GO:0043085	0.0217671	0.00194856	0.010394	positive regulation of catalytic activity	biological_process
GO:0044093	0.0217671	0.00194856	0.010394	positive regulation of molecular function	biological_process
GO:0016998	0.0986684	0.00202244	0.0107374	cell wall macromolecule catabolic process	biological_process
GO:0004175	-0.00660566	0.00202307	0.0107374	endopeptidase activity	molecular_function
GO:0016485	0.0416282	0.002092	0.0110756	protein processing	biological_process
GO:0009314	0.0344075	0.00210403	0.0110814	response to radiation	biological_process
GO:0008134	-0.019201	0.00211398	0.0110814	transcription factor binding	molecular_function
GO:0017025	-0.019201	0.00211398	0.0110814	TBP-class protein binding	molecular_function
GO:0140296	-0.019201	0.00211398	0.0110814	general transcription initiation factor binding	molecular_function
GO:0009416	0.0375024	0.00213227	0.0111498	response to light stimulus	biological_process
GO:0019362	-0.0174986	0.00214382	0.0111552	pyridine nucleotide metabolic process	biological_process
GO:0046496	-0.0174986	0.00214382	0.0111552	nicotinamide nucleotide metabolic process	biological_process
GO:0006085	-0.0123673	0.00217952	0.0112582	acetyl-CoA biosynthetic process	biological_process
GO:0035384	-0.0123673	0.00217952	0.0112582	thioester biosynthetic process	biological_process
GO:0071616	-0.0123673	0.00217952	0.0112582	acyl-CoA biosynthetic process	biological_process
GO:0031167	0.076713	0.00218954	0.0112825	rRNA methylation	biological_process
GO:0050661	-0.0208606	0.00233577	0.0120069	NADP binding	molecular_function
GO:0031519	-0.0257747	0.00235273	0.0120517	PcG protein complex	cellular_component
GO:0006766	-0.0157698	0.00236153	0.0120517	vitamin metabolic process	biological_process
GO:0009110	-0.0157698	0.00236153	0.0120517	vitamin biosynthetic process	biological_process
GO:0006030	0.0908205	0.00242397	0.0122818	chitin metabolic process	biological_process
GO:0006040	0.0908205	0.00242397	0.0122818	amino sugar metabolic process	biological_process
GO:1901071	0.0908205	0.00242397	0.0122818	glucosamine-containing compound metabolic process	biological_process
GO:0004222	-0.00884437	0.00251023	0.012566	metalloendopeptidase activity	molecular_function
GO:0007017	-0.0164158	0.00251513	0.012566	microtubule-based process	biological_process
GO:0007059	0.015421	0.00257239	0.012566	chromosome segregation	biological_process
GO:0003997	-0.0407258	0.00259122	0.012566	acyl-CoA oxidase activity	molecular_function
GO:0006635	-0.0407258	0.00259122	0.012566	fatty acid beta-oxidation	biological_process
GO:0009062	-0.0407258	0.00259122	0.012566	fatty acid catabolic process	biological_process
GO:0019395	-0.0407258	0.00259122	0.012566	fatty acid oxidation	biological_process
GO:0034440	-0.0407258	0.00259122	0.012566	lipid oxidation	biological_process
GO:0072329	-0.0407258	0.00259122	0.012566	monocarboxylic acid catabolic process	biological_process
GO:0044743	0.0104464	0.00260677	0.012566	protein transmembrane import into intracellular organelle	biological_process
GO:0007602	-0.0198329	0.00262459	0.012566	phototransduction	biological_process
GO:0009581	-0.0198329	0.00262459	0.012566	detection of external stimulus	biological_process
GO:0009582	-0.0198329	0.00262459	0.012566	detection of abiotic stimulus	biological_process
GO:0009583	-0.0198329	0.00262459	0.012566	detection of light stimulus	biological_process
GO:0009584	-0.0198329	0.00262459	0.012566	detection of visible light	biological_process
GO:0009585	-0.0198329	0.00262459	0.012566	red, far-red light phototransduction	biological_process
GO:0009639	-0.0198329	0.00262459	0.012566	response to red or far red light	biological_process
GO:0009881	-0.0198329	0.00262459	0.012566	photoreceptor activity	molecular_function
GO:0010017	-0.0198329	0.00262459	0.012566	red or far-red light signaling pathway	biological_process
GO:0018298	-0.0198329	0.00262459	0.012566	obsolete protein-chromophore linkage	biological_process
GO:0051606	-0.0198329	0.00262459	0.012566	detection of stimulus	biological_process
GO:0071489	-0.0198329	0.00262459	0.012566	cellular response to red or far red light	biological_process
GO:0004568	0.0933545	0.00263987	0.012566	chitinase activity	molecular_function
GO:0006026	0.0933545	0.00263987	0.012566	aminoglycan catabolic process	biological_process
GO:0006032	0.0933545	0.00263987	0.012566	chitin catabolic process	biological_process
GO:0046348	0.0933545	0.00263987	0.012566	amino sugar catabolic process	biological_process
GO:1901072	0.0933545	0.00263987	0.012566	glucosamine-containing compound catabolic process	biological_process
GO:0004435	-0.0198867	0.00266669	0.012637	phosphatidylinositol phospholipase C activity	molecular_function
GO:0004629	-0.0198867	0.00266669	0.012637	phospholipase C activity	molecular_function
GO:0005732	0.0343815	0.00275778	0.012994	sno(s)RNA-containing ribonucleoprotein complex	cellular_component
GO:0033866	-0.00880354	0.00276649	0.012994	nucleoside bisphosphate biosynthetic process	biological_process
GO:0034030	-0.00880354	0.00276649	0.012994	ribonucleoside bisphosphate biosynthetic process	biological_process
GO:0034033	-0.00880354	0.00276649	0.012994	purine nucleoside bisphosphate biosynthetic process	biological_process
GO:0016278	-0.0172212	0.00281925	0.0131727	lysine N-methyltransferase activity	molecular_function
GO:0016279	-0.0172212	0.00281925	0.0131727	protein-lysine N-methyltransferase activity	molecular_function
GO:0016901	-0.022522	0.00282317	0.0131727	oxidoreductase activity, acting on the CH-OH group of donors, quinone or similar compound as acceptor	molecular_function
GO:0016838	-0.0390857	0.0028462	0.0132511	carbon-oxygen lyase activity, acting on phosphates	molecular_function
GO:0003774	-0.0166954	0.0029167	0.0135265	cytoskeletal motor activity	molecular_function
GO:0015711	-0.0188723	0.00293084	0.0135265	organic anion transport	biological_process
GO:0015849	-0.0188723	0.00293084	0.0135265	organic acid transport	biological_process
GO:0046942	-0.0188723	0.00293084	0.0135265	carboxylic acid transport	biological_process
GO:0042555	-0.0111453	0.00294511	0.0135629	MCM complex	cellular_component
GO:0016634	-0.0331758	0.00307005	0.0141076	oxidoreductase activity, acting on the CH-CH group of donors, oxygen as acceptor	molecular_function
GO:0140102	0.0324855	0.00310895	0.0142555	catalytic activity, acting on a rRNA	molecular_function
GO:0004478	0.00997107	0.00313266	0.0142718	methionine adenosyltransferase activity	molecular_function
GO:0006556	0.00997107	0.00313266	0.0142718	S-adenosylmethionine biosynthetic process	biological_process
GO:0046500	0.00997107	0.00313266	0.0142718	S-adenosylmethionine metabolic process	biological_process
GO:0008113	0.0246745	0.00318124	0.0144621	peptide-methionine (S)-S-oxide reductase activity	molecular_function
GO:0008023	-0.01757	0.00326559	0.0147822	transcription elongation factor complex	cellular_component
GO:0016593	-0.01757	0.00326559	0.0147822	Cdc73/Paf1 complex	cellular_component
GO:0031011	-0.0176279	0.00329515	0.0148212	Ino80 complex	cellular_component
GO:0070603	-0.0176279	0.00329515	0.0148212	SWI/SNF superfamily-type complex	cellular_component
GO:0097346	-0.0176279	0.00329515	0.0148212	INO80-type complex	cellular_component
GO:0007020	-0.0334022	0.00348757	0.0156205	microtubule nucleation	biological_process
GO:0046785	-0.0334022	0.00348757	0.0156205	microtubule polymerization	biological_process
GO:0015740	-0.0591306	0.00350705	0.0156417	C4-dicarboxylate transport	biological_process
GO:0015743	-0.0591306	0.00350705	0.0156417	malate transport	biological_process
GO:0031570	0.0252675	0.00351796	0.0156575	DNA integrity checkpoint signaling	biological_process
GO:0004066	0.042658	0.00359192	0.0158868	asparagine synthase (glutamine-hydrolyzing) activity	molecular_function
GO:0006528	0.042658	0.00359192	0.0158868	asparagine metabolic process	biological_process
GO:0006529	0.042658	0.00359192	0.0158868	asparagine biosynthetic process	biological_process
GO:0006022	0.076461	0.00370927	0.016319	aminoglycan metabolic process	biological_process
GO:0018024	-0.0171911	0.00371754	0.016319	histone lysine N-methyltransferase activity	molecular_function
GO:0042054	-0.0171911	0.00371754	0.016319	histone methyltransferase activity	molecular_function
GO:0004623	-0.0373161	0.0037204	0.016319	phospholipase A2 activity	molecular_function
GO:0043244	0.0170356	0.0037574	0.0164474	regulation of protein-containing complex disassembly	biological_process
GO:0006743	0.0208149	0.00377663	0.0164636	ubiquinone metabolic process	biological_process
GO:0006744	0.0208149	0.00377663	0.0164636	ubiquinone biosynthetic process	biological_process
GO:0005852	0.0318902	0.0038428	0.0167178	eukaryotic translation initiation factor 3 complex	cellular_component
GO:0005200	-0.0316365	0.0038848	0.0168659	structural constituent of cytoskeleton	molecular_function
GO:0016411	0.0326559	0.00413578	0.0179189	acylglycerol O-acyltransferase activity	molecular_function
GO:0008092	-0.0182332	0.00421021	0.0182042	cytoskeletal protein binding	molecular_function
GO:0035251	0.0140895	0.00422378	0.0182258	UDP-glucosyltransferase activity	molecular_function
GO:0004532	-0.0244648	0.00429036	0.0184009	exoribonuclease activity	molecular_function
GO:0016896	-0.0244648	0.00429036	0.0184009	RNA exonuclease activity, producing 5'-phosphomonoesters	molecular_function
GO:0000226	-0.0170952	0.00430923	0.0184445	microtubule cytoskeleton organization	biological_process
GO:0004045	-0.025526	0.00437224	0.0186748	aminoacyl-tRNA hydrolase activity	molecular_function
GO:0009620	0.160632	0.00438942	0.0186748	response to fungus	biological_process
GO:0050832	0.160632	0.00438942	0.0186748	defense response to fungus	biological_process
GO:0006260	0.012735	0.00447595	0.0190049	DNA replication	biological_process
GO:0003779	-0.025941	0.00454844	0.0192741	actin binding	molecular_function
GO:0000077	0.0276838	0.00470135	0.0198429	DNA damage checkpoint signaling	biological_process
GO:0042770	0.0276838	0.00470135	0.0198429	signal transduction in response to DNA damage	biological_process
GO:0003682	0.0148026	0.00480609	0.0202447	chromatin binding	molecular_function
GO:0000003	0.0466203	0.00484489	0.0203677	reproduction	biological_process
GO:0048518	0.0120596	0.00485752	0.0203805	positive regulation of biological process	biological_process
GO:0030014	-0.0320213	0.00498742	0.0208431	CCR4-NOT complex	cellular_component
GO:0071214	-0.0143031	0.00508832	0.0210408	cellular response to abiotic stimulus	biological_process
GO:0071478	-0.0143031	0.00508832	0.0210408	cellular response to radiation	biological_process
GO:0071482	-0.0143031	0.00508832	0.0210408	cellular response to light stimulus	biological_process
GO:0104004	-0.0143031	0.00508832	0.0210408	cellular response to environmental stimulus	biological_process
GO:0009245	-0.0310926	0.00511401	0.0210408	lipid A biosynthetic process	biological_process
GO:0046493	-0.0310926	0.00511401	0.0210408	lipid A metabolic process	biological_process
GO:1901269	-0.0310926	0.00511401	0.0210408	lipooligosaccharide metabolic process	biological_process
GO:1901271	-0.0310926	0.00511401	0.0210408	lipooligosaccharide biosynthetic process	biological_process
GO:0005681	0.0202163	0.00514021	0.0211077	spliceosomal complex	cellular_component
GO:0016042	-0.0154647	0.00517629	0.0212148	lipid catabolic process	biological_process
GO:0004618	0.013552	0.00520701	0.0212996	phosphoglycerate kinase activity	molecular_function
GO:2001070	-0.0171255	0.00538169	0.0219718	starch binding	molecular_function
GO:0051668	0.0119483	0.00544494	0.0221874	localization within membrane	biological_process
GO:0015629	-0.0166307	0.0055191	0.0224465	actin cytoskeleton	cellular_component
GO:0006206	-0.0190351	0.00556222	0.0225355	pyrimidine nucleobase metabolic process	biological_process
GO:0019856	-0.0190351	0.00556222	0.0225355	pyrimidine nucleobase biosynthetic process	biological_process
GO:0033865	-0.00712187	0.00565785	0.0227924	nucleoside bisphosphate metabolic process	biological_process
GO:0033875	-0.00712187	0.00565785	0.0227924	ribonucleoside bisphosphate metabolic process	biological_process
GO:0034032	-0.00712187	0.00565785	0.0227924	purine nucleoside bisphosphate metabolic process	biological_process
GO:0003979	0.0681758	0.00579728	0.0233099	UDP-glucose 6-dehydrogenase activity	molecular_function
GO:0006220	0.0130071	0.00585344	0.0234912	pyrimidine nucleotide metabolic process	biological_process
GO:0016151	-0.017427	0.00594386	0.0238091	nickel cation binding	molecular_function
GO:0016592	-0.0178511	0.00601082	0.024032	mediator complex	cellular_component
GO:0005777	-0.0165805	0.00605569	0.0241205	peroxisome	cellular_component
GO:0042579	-0.0165805	0.00605569	0.0241205	microbody	cellular_component
GO:0072524	-0.014466	0.00607272	0.024143	pyridine-containing compound metabolic process	biological_process
GO:0003883	0.0257994	0.00610744	0.0242357	CTP synthase activity	molecular_function
GO:0009733	-0.0314652	0.00617136	0.0244436	response to auxin	biological_process
GO:0051274	0.0188131	0.00635666	0.0251307	beta-glucan biosynthetic process	biological_process
GO:0099080	-0.0207471	0.00637805	0.0251684	supramolecular complex	cellular_component
GO:0006383	-0.0291132	0.0064638	0.0254594	transcription by RNA polymerase III	biological_process
GO:0018205	-0.0178782	0.00651002	0.0255884	peptidyl-lysine modification	biological_process
GO:0000148	0.0266609	0.0065568	0.0255884	1,3-beta-D-glucan synthase complex	cellular_component
GO:0003843	0.0266609	0.0065568	0.0255884	1,3-beta-D-glucan synthase activity	molecular_function
GO:0006074	0.0266609	0.0065568	0.0255884	(1->3)-beta-D-glucan metabolic process	biological_process
GO:0006075	0.0266609	0.0065568	0.0255884	(1->3)-beta-D-glucan biosynthetic process	biological_process
GO:0031109	-0.0283821	0.00663347	0.0258401	microtubule polymerization or depolymerization	biological_process
GO:0098797	0.0209051	0.00672414	0.0261453	plasma membrane protein complex	cellular_component
GO:0017111	0.00737231	0.00686302	0.0266366	ribonucleoside triphosphate phosphatase activity	molecular_function
GO:0043543	-0.0192294	0.00688127	0.0266586	protein acylation	biological_process
GO:0000228	-0.0110425	0.00695515	0.0268958	nuclear chromosome	cellular_component
GO:0006835	-0.0436885	0.00703987	0.0271739	dicarboxylic acid transport	biological_process
GO:0009057	0.0112958	0.00712351	0.0274469	macromolecule catabolic process	biological_process
GO:0070588	0.0366303	0.00732665	0.0281784	calcium ion transmembrane transport	biological_process
GO:0005985	0.0327461	0.00736257	0.0282653	sucrose metabolic process	biological_process
GO:0004148	-0.0161378	0.00771234	0.0295402	dihydrolipoyl dehydrogenase activity	molecular_function
GO:0015995	-0.0166905	0.00772246	0.0295402	chlorophyll biosynthetic process	biological_process
GO:0140534	0.0219169	0.00774464	0.0295717	endoplasmic reticulum protein-containing complex	cellular_component
GO:0051273	0.0175449	0.00795157	0.0303073	beta-glucan metabolic process	biological_process
GO:0006665	0.00900122	0.00797917	0.030358	sphingolipid metabolic process	biological_process
GO:0042026	0.0334083	0.00810614	0.0307859	protein refolding	biological_process
GO:0046488	-0.0130447	0.00814484	0.0308777	phosphatidylinositol metabolic process	biological_process
GO:0005094	0.0422535	0.00835251	0.0314008	Rho GDP-dissociation inhibitor activity	molecular_function
GO:0072657	0.011492	0.00839857	0.0314008	protein localization to membrane	biological_process
GO:0090150	0.011492	0.00839857	0.0314008	establishment of protein localization to membrane	biological_process
GO:0099081	-0.0229325	0.00842593	0.0314008	supramolecular polymer	cellular_component
GO:0099512	-0.0229325	0.00842593	0.0314008	supramolecular fiber	cellular_component
GO:0099513	-0.0229325	0.00842593	0.0314008	polymeric cytoskeletal fiber	cellular_component
GO:0009163	0.0173847	0.00844552	0.0314008	nucleoside biosynthetic process	biological_process
GO:0034404	0.0173847	0.00844552	0.0314008	nucleobase-containing small molecule biosynthetic process	biological_process
GO:0042455	0.0173847	0.00844552	0.0314008	ribonucleoside biosynthetic process	biological_process
GO:1901659	0.0173847	0.00844552	0.0314008	glycosyl compound biosynthetic process	biological_process
GO:0004827	-0.0232264	0.00859762	0.0318547	proline-tRNA ligase activity	molecular_function
GO:0006433	-0.0232264	0.00859762	0.0318547	prolyl-tRNA aminoacylation	biological_process
GO:0006012	0.0516985	0.00861496	0.0318633	galactose metabolic process	biological_process
GO:0015994	-0.0163536	0.00863364	0.0318725	chlorophyll metabolic process	biological_process
GO:0005786	-0.0175222	0.00867449	0.0318725	signal recognition particle, endoplasmic reticulum targeting	cellular_component
GO:0030942	-0.0175222	0.00867449	0.0318725	endoplasmic reticulum signal peptide binding	molecular_function
GO:0030274	-0.0272439	0.00867749	0.0318725	LIM domain binding	molecular_function
GO:0031090	0.00722904	0.00879683	0.0322551	organelle membrane	cellular_component
GO:0016469	0.00666707	0.00884427	0.0323731	proton-transporting two-sector ATPase complex	cellular_component
GO:0006750	-0.0200028	0.00887359	0.0324245	glutathione biosynthetic process	biological_process
GO:0009147	0.0190147	0.00897191	0.0327274	pyrimidine nucleoside triphosphate metabolic process	biological_process
GO:0034061	0.0114117	0.00907024	0.0330294	DNA polymerase activity	molecular_function
GO:0008237	-0.00781411	0.00913625	0.0332128	metallopeptidase activity	molecular_function
GO:0004514	-0.0268235	0.00935472	0.0339488	nicotinate-nucleotide diphosphorylase (carboxylating) activity	molecular_function
GO:0005507	-0.0197697	0.00958754	0.0347344	copper ion binding	molecular_function
GO:0016570	-0.0133713	0.00971795	0.0351469	histone modification	biological_process
GO:0051082	0.0133581	0.00987301	0.035647	unfolded protein binding	molecular_function
GO:0071265	-0.0254584	0.0100073	0.0360704	L-methionine biosynthetic process	biological_process
GO:0006720	0.00709163	0.0100558	0.0360833	isoprenoid metabolic process	biological_process
GO:0008299	0.00709163	0.0100558	0.0360833	isoprenoid biosynthetic process	biological_process
GO:0009064	0.0141014	0.0100619	0.0360833	glutamine family amino acid metabolic process	biological_process
GO:0000123	-0.0174883	0.0101893	0.0363562	histone acetyltransferase complex	cellular_component
GO:0031248	-0.0174883	0.0101893	0.0363562	protein acetyltransferase complex	cellular_component
GO:1902493	-0.0174883	0.0101893	0.0363562	acetyltransferase complex	cellular_component
GO:0008276	-0.014831	0.0102261	0.0364261	protein methyltransferase activity	molecular_function
GO:0003978	0.0425547	0.010328	0.0366818	UDP-glucose 4-epimerase activity	molecular_function
GO:0009106	-0.0196488	0.0104019	0.0366818	lipoate metabolic process	biological_process
GO:0009107	-0.0196488	0.0104019	0.0366818	lipoate biosynthetic process	biological_process
GO:0032101	0.0273703	0.0104176	0.0366818	regulation of response to external stimulus	biological_process
GO:0006612	0.0109523	0.0104188	0.0366818	protein targeting to membrane	biological_process
GO:0045047	0.0109523	0.0104188	0.0366818	protein targeting to ER	biological_process
GO:0072599	0.0109523	0.0104188	0.0366818	establishment of protein localization to endoplasmic reticulum	biological_process
GO:0000794	0.0249348	0.0105557	0.037041	condensed nuclear chromosome	cellular_component
GO:0030896	0.0249348	0.0105557	0.037041	checkpoint clamp complex	cellular_component
GO:0009250	0.0149932	0.0106658	0.0373656	glucan biosynthetic process	biological_process
GO:0022607	-0.00612957	0.0109599	0.0383327	cellular component assembly	biological_process
GO:0003743	0.0144811	0.0112504	0.0392838	translation initiation factor activity	molecular_function
GO:0046470	0.0124052	0.0113691	0.0395112	phosphatidylcholine metabolic process	biological_process
GO:0000160	-0.0248309	0.0114269	0.0395112	phosphorelay signal transduction system	biological_process
GO:0010333	-0.055902	0.0114574	0.0395112	terpene synthase activity	molecular_function
GO:0010215	0.0319951	0.011483	0.0395112	cellulose microfibril organization	biological_process
GO:0030198	0.0319951	0.011483	0.0395112	extracellular matrix organization	biological_process
GO:0031225	0.0319951	0.011483	0.0395112	obsolete anchored component of membrane	cellular_component
GO:0043062	0.0319951	0.011483	0.0395112	extracellular structure organization	biological_process
GO:0070726	0.0319951	0.011483	0.0395112	cell wall assembly	biological_process
GO:0071668	0.0319951	0.011483	0.0395112	plant-type cell wall assembly	biological_process
GO:0032886	0.0299718	0.0116214	0.0398244	regulation of microtubule-based process	biological_process
GO:0070507	0.0299718	0.0116214	0.0398244	regulation of microtubule cytoskeleton organization	biological_process
GO:0009041	-0.0187986	0.0116303	0.0398244	uridylate kinase activity	molecular_function
GO:0004642	-0.0286288	0.0120499	0.0411946	phosphoribosylformylglycinamidine synthase activity	molecular_function
GO:0010604	0.00988706	0.0122039	0.0415873	positive regulation of macromolecule metabolic process	biological_process
GO:0051173	0.00988706	0.0122039	0.0415873	positive regulation of nitrogen compound metabolic process	biological_process
GO:0016639	-0.0309235	0.0122462	0.0416646	oxidoreductase activity, acting on the CH-NH2 group of donors, NAD or NADP as acceptor	molecular_function
GO:0004743	-0.0228814	0.0122831	0.0417231	pyruvate kinase activity	molecular_function
GO:0016776	0.0127622	0.0123908	0.042022	phosphotransferase activity, phosphate group as acceptor	molecular_function
GO:0016052	-0.010206	0.0124601	0.0421715	carbohydrate catabolic process	biological_process
GO:0007005	0.010503	0.0124747	0.0421715	mitochondrion organization	biological_process
GO:0004427	0.0227304	0.0127457	0.0430193	inorganic diphosphate phosphatase activity	molecular_function
GO:0019898	-0.0211997	0.0127938	0.04308	extrinsic component of membrane	cellular_component
GO:0009719	-0.0159035	0.0129531	0.0434431	response to endogenous stimulus	biological_process
GO:0009725	-0.0159035	0.0129531	0.0434431	response to hormone	biological_process
GO:0017053	0.0248227	0.0130113	0.0435693	transcription repressor complex	cellular_component
GO:0042597	-0.0299373	0.0131125	0.043839	periplasmic space	cellular_component
GO:0033178	0.00688864	0.0134104	0.0447453	proton-transporting two-sector ATPase complex, catalytic domain	cellular_component
GO:0006163	-0.00782669	0.0134257	0.0447453	purine nucleotide metabolic process	biological_process
GO:0003854	0.00958193	0.0139204	0.0461785	3-beta-hydroxy-delta5-steroid dehydrogenase activity	molecular_function
GO:0033764	0.00958193	0.0139204	0.0461785	steroid dehydrogenase activity, acting on the CH-OH group of donors, NAD or NADP as acceptor	molecular_function
GO:0051321	0.024985	0.0139349	0.0461785	meiotic cell cycle	biological_process
GO:0007033	-0.0138028	0.0139427	0.0461785	vacuole organization	biological_process
GO:0051640	-0.0106616	0.0140693	0.046525	organelle localization	biological_process
GO:0034655	-0.0113089	0.0143346	0.0473288	nucleobase-containing compound catabolic process	biological_process
GO:0005992	-0.0306348	0.014492	0.047774	trehalose biosynthetic process	biological_process
GO:0009308	-0.0124722	0.0146276	0.0480719	amine metabolic process	biological_process
GO:0005388	0.0329024	0.0149093	0.0487703	P-type calcium transporter activity	molecular_function
GO:0015662	0.0329024	0.0149093	0.0487703	P-type ion transporter activity	molecular_function
GO:0140358	0.0329024	0.0149093	0.0487703	P-type transmembrane transporter activity	molecular_function
GO:0006694	0.00851593	0.0149544	0.0487703	steroid biosynthetic process	biological_process
GO:0042592	-0.0097292	0.014955	0.0487703	homeostatic process	biological_process
GO:0016620	0.0174728	0.0151364	0.0492861	oxidoreductase activity, acting on the aldehyde or oxo group of donors, NAD or NADP as acceptor	molecular_function
GO:0005092	0.0131162	0.0152232	0.0494928	GDP-dissociation inhibitor activity	molecular_function
GO:0000271	0.0141725	0.0154672	0.0497569	polysaccharide biosynthetic process	biological_process
GO:0033692	0.0141725	0.0154672	0.0497569	cellular polysaccharide biosynthetic process	biological_process
GO:0070008	-0.00840157	0.015479	0.0497569	serine-type exopeptidase activity	molecular_function
GO:0005905	0.0144016	0.0155622	0.0497569	clathrin-coated pit	cellular_component
GO:0012510	0.0144016	0.0155622	0.0497569	trans-Golgi network transport vesicle membrane	cellular_component
GO:0030125	0.0144016	0.0155622	0.0497569	clathrin vesicle coat	cellular_component
GO:0030130	0.0144016	0.0155622	0.0497569	clathrin coat of trans-Golgi network vesicle	cellular_component
GO:0030132	0.0144016	0.0155622	0.0497569	clathrin coat of coated pit	cellular_component
GO:0030140	0.0144016	0.0155622	0.0497569	trans-Golgi network transport vesicle	cellular_component
GO:0030665	0.0144016	0.0155622	0.0497569	clathrin-coated vesicle membrane	cellular_component
GO:0098590	0.0144016	0.0155622	0.0497569	plasma membrane region	cellular_component

## Sheet: ssGSEA ETW vs others
Comparison of ssGSEA scores (leaf tissue) between ETW and other genotypes (TAA10, XX329 and TTR13).
GO	logFC	P.Value	adj.P.Val	description	class
GO:0015368	0.0598301	1.53738e-19	1.63193e-16	calcium:monoatomic cation antiporter activity	molecular_function
GO:0015369	0.0598301	1.53738e-19	1.63193e-16	calcium:proton antiporter activity	molecular_function
GO:0022414	0.100626	2.27697e-15	1.02684e-12	reproductive process	biological_process
GO:0006094	-0.0593339	3.17144e-15	1.02684e-12	gluconeogenesis	biological_process
GO:0019319	-0.0593339	3.17144e-15	1.02684e-12	hexose biosynthetic process	biological_process
GO:0046364	-0.0593339	3.17144e-15	1.02684e-12	monosaccharide biosynthetic process	biological_process
GO:0047262	-0.0557022	3.38573e-15	1.02684e-12	polygalacturonate 4-alpha-galacturonosyltransferase activity	molecular_function
GO:0000105	-0.0398969	9.17904e-13	2.16523e-10	histidine biosynthetic process	biological_process
GO:0006547	-0.0398969	9.17904e-13	2.16523e-10	histidine metabolic process	biological_process
GO:0006560	0.075985	2.13862e-12	4.5403e-10	proline metabolic process	biological_process
GO:0042132	0.0567501	3.91135e-12	6.90141e-10	fructose 1,6-bisphosphate 1-phosphatase activity	molecular_function
GO:0000278	0.0383698	3.98648e-12	6.90141e-10	mitotic cell cycle	biological_process
GO:0000793	0.043098	4.22601e-12	6.90141e-10	condensed chromosome	cellular_component
GO:0016846	-0.0360681	5.05834e-12	7.67061e-10	carbon-sulfur lyase activity	molecular_function
GO:0009628	0.055481	7.39935e-12	1.04725e-09	response to abiotic stimulus	biological_process
GO:0030915	0.0666861	1.63487e-11	1.98858e-09	Smc5-Smc6 complex	cellular_component
GO:0106068	0.0666861	1.63487e-11	1.98858e-09	SUMO ligase complex	cellular_component
GO:0009331	-0.0525681	1.68603e-11	1.98858e-09	glycerol-3-phosphate dehydrogenase complex	cellular_component
GO:0019202	-0.046901	2.06606e-11	2.30855e-09	amino acid kinase activity	molecular_function
GO:0008131	-0.0544924	2.40225e-11	2.54998e-09	primary amine oxidase activity	molecular_function
GO:0000724	0.0715617	6.63624e-11	6.40397e-09	double-strand break repair via homologous recombination	biological_process
GO:0000725	0.0715617	6.63624e-11	6.40397e-09	recombinational repair	biological_process
GO:0006561	0.0947279	9.11164e-11	8.41044e-09	proline biosynthetic process	biological_process
GO:0016641	-0.0378872	1.05652e-10	9.34581e-09	oxidoreductase activity, acting on the CH-NH2 group of donors, oxygen as acceptor	molecular_function
GO:0000702	-0.0970368	1.14561e-10	9.35433e-09	oxidized base lesion DNA N-glycosylase activity	molecular_function
GO:0008534	-0.0970368	1.14561e-10	9.35433e-09	oxidized purine nucleobase lesion DNA N-glycosylase activity	molecular_function
GO:0004072	-0.0446081	1.83658e-10	1.4441e-08	aspartate kinase activity	molecular_function
GO:0009360	-0.0497831	2.54916e-10	1.93281e-08	DNA polymerase III complex	cellular_component
GO:0097435	-0.0400632	3.0449e-10	2.22908e-08	supramolecular fiber organization	biological_process
GO:0016901	-0.06583	3.5604e-10	2.51958e-08	oxidoreductase activity, acting on the CH-OH group of donors, quinone or similar compound as acceptor	molecular_function
GO:1901700	0.054879	4.30001e-10	2.94481e-08	response to oxygen-containing compound	biological_process
GO:0001101	0.131088	5.0357e-10	3.23963e-08	response to acid chemical	biological_process
GO:0009415	0.131088	5.0357e-10	3.23963e-08	response to water	biological_process
GO:0016783	-0.0273727	5.46588e-10	3.33583e-08	sulfurtransferase activity	molecular_function
GO:0005815	-0.0488551	5.49949e-10	3.33583e-08	microtubule organizing center	cellular_component
GO:0006091	-0.0418306	6.12023e-10	3.60923e-08	generation of precursor metabolites and energy	biological_process
GO:0008878	-0.0352248	6.94469e-10	3.98475e-08	glucose-1-phosphate adenylyltransferase activity	molecular_function
GO:0016860	-0.0269237	8.06627e-10	4.5065e-08	intramolecular oxidoreductase activity	molecular_function
GO:0006302	0.0379535	8.5571e-10	4.57561e-08	double-strand break repair	biological_process
GO:0048285	0.0300744	8.62103e-10	4.57561e-08	organelle fission	biological_process
GO:0004197	-0.0574671	9.06166e-10	4.69217e-08	cysteine-type endopeptidase activity	molecular_function
GO:0008138	-0.0365674	9.74332e-10	4.92501e-08	protein tyrosine/serine/threonine phosphatase activity	molecular_function
GO:0006072	-0.0327621	1.29302e-09	6.23883e-08	glycerol-3-phosphate metabolic process	biological_process
GO:0052646	-0.0327621	1.29302e-09	6.23883e-08	alditol phosphate metabolic process	biological_process
GO:0051258	-0.0459212	1.58505e-09	7.31127e-08	protein polymerization	biological_process
GO:0006098	-0.0268528	1.65304e-09	7.31127e-08	pentose-phosphate shunt	biological_process
GO:0006740	-0.0268528	1.65304e-09	7.31127e-08	NADPH regeneration	biological_process
GO:0051156	-0.0268528	1.65304e-09	7.31127e-08	glucose 6-phosphate metabolic process	biological_process
GO:0016638	-0.0370893	1.86995e-09	8.10183e-08	oxidoreductase activity, acting on the CH-NH2 group of donors	molecular_function
GO:0006749	-0.0322123	2.18447e-09	9.27525e-08	glutathione metabolic process	biological_process
GO:1902074	0.117522	2.56908e-09	1.06944e-07	response to salt	biological_process
GO:0051139	0.0234875	3.91736e-09	1.56916e-07	metal cation:proton antiporter activity	molecular_function
GO:0140828	0.0234875	3.91736e-09	1.56916e-07	metal cation:monoatomic cation antiporter activity	molecular_function
GO:0009405	0.0381621	4.18552e-09	1.64553e-07	obsolete pathogenesis	biological_process
GO:0008441	-0.0717634	4.70641e-09	1.81667e-07	3'(2'),5'-bisphosphate nucleotidase activity	molecular_function
GO:0005484	-0.0508669	5.41071e-09	1.98051e-07	SNAP receptor activity	molecular_function
GO:0030674	-0.0508669	5.41071e-09	1.98051e-07	protein-macromolecule adaptor activity	molecular_function
GO:0060090	-0.0508669	5.41071e-09	1.98051e-07	molecular adaptor activity	molecular_function
GO:0019203	0.0509714	7.95776e-09	2.81572e-07	carbohydrate phosphatase activity	molecular_function
GO:0050308	0.0509714	7.95776e-09	2.81572e-07	sugar-phosphatase activity	molecular_function
GO:0052689	-0.0289145	8.22941e-09	2.85032e-07	carboxylic ester hydrolase activity	molecular_function
GO:0016836	-0.0178879	8.32406e-09	2.85032e-07	hydro-lyase activity	molecular_function
GO:0016226	-0.0230973	9.48882e-09	3.14762e-07	iron-sulfur cluster assembly	biological_process
GO:0031163	-0.0230973	9.48882e-09	3.14762e-07	metallo-sulfur cluster assembly	biological_process
GO:0000323	0.0303323	1.05123e-08	3.36857e-07	lytic vacuole	cellular_component
GO:0005764	0.0303323	1.05123e-08	3.36857e-07	lysosome	cellular_component
GO:0016861	-0.0335013	1.06309e-08	3.36857e-07	intramolecular oxidoreductase activity, interconverting aldoses and ketoses	molecular_function
GO:0005856	-0.0261693	1.08184e-08	3.37756e-07	cytoskeleton	cellular_component
GO:0030599	-0.0789441	1.26118e-08	3.79624e-07	pectinesterase activity	molecular_function
GO:0042545	-0.0789441	1.26118e-08	3.79624e-07	cell wall modification	biological_process
GO:0051536	-0.0143536	1.28747e-08	3.79624e-07	iron-sulfur cluster binding	molecular_function
GO:0051540	-0.0143536	1.28747e-08	3.79624e-07	metal cluster binding	molecular_function
GO:0015630	-0.027671	1.37888e-08	4.01007e-07	microtubule cytoskeleton	cellular_component
GO:0006739	-0.0223209	1.40128e-08	4.02017e-07	NADP metabolic process	biological_process
GO:0051247	0.0273051	1.85861e-08	5.2611e-07	positive regulation of protein metabolic process	biological_process
GO:0016744	-0.0369125	2.43248e-08	6.79494e-07	transketolase or transaldolase activity	molecular_function
GO:1903047	0.0298384	2.5401e-08	7.00342e-07	mitotic cell cycle process	biological_process
GO:0007020	-0.0604423	2.73308e-08	7.25583e-07	microtubule nucleation	biological_process
GO:0046785	-0.0604423	2.73308e-08	7.25583e-07	microtubule polymerization	biological_process
GO:0004470	0.0178422	2.76836e-08	7.25583e-07	malic enzyme activity	molecular_function
GO:0004471	0.0178422	2.76836e-08	7.25583e-07	malate dehydrogenase (decarboxylating) (NAD+) activity	molecular_function
GO:0004560	-0.0353493	2.84577e-08	7.27899e-07	alpha-L-fucosidase activity	molecular_function
GO:0015928	-0.0353493	2.84577e-08	7.27899e-07	fucosidase activity	molecular_function
GO:0019684	-0.138664	3.36248e-08	8.49827e-07	photosynthesis, light reaction	biological_process
GO:0006626	0.0264047	3.60291e-08	8.79193e-07	protein targeting to mitochondrion	biological_process
GO:0070585	0.0264047	3.60291e-08	8.79193e-07	protein localization to mitochondrion	biological_process
GO:0072655	0.0264047	3.60291e-08	8.79193e-07	establishment of protein localization to mitochondrion	biological_process
GO:0000280	0.0394437	3.65285e-08	8.81249e-07	nuclear division	biological_process
GO:0009070	-0.030696	3.89215e-08	9.28431e-07	serine family amino acid biosynthetic process	biological_process
GO:0004030	-0.0582671	4.21341e-08	9.93898e-07	aldehyde dehydrogenase [NAD(P)+] activity	molecular_function
GO:0006563	-0.0319981	4.28706e-08	1.00016e-06	L-serine metabolic process	biological_process
GO:0000070	0.0357734	4.42844e-08	1.01092e-06	mitotic sister chromatid segregation	biological_process
GO:0140014	0.0357734	4.42844e-08	1.01092e-06	mitotic nuclear division	biological_process
GO:0009765	-0.170043	4.54563e-08	1.02664e-06	photosynthesis, light harvesting	biological_process
GO:0051336	0.0612792	4.61131e-08	1.03051e-06	regulation of hydrolase activity	biological_process
GO:0005886	0.0312632	4.798e-08	1.06106e-06	plasma membrane	cellular_component
GO:0005545	-0.0316912	5.65688e-08	1.21309e-06	1-phosphatidylinositol binding	molecular_function
GO:0030276	-0.0316912	5.65688e-08	1.21309e-06	clathrin binding	molecular_function
GO:0048268	-0.0316912	5.65688e-08	1.21309e-06	clathrin coat assembly	biological_process
GO:0010035	0.0681894	6.22329e-08	1.3212e-06	response to inorganic substance	biological_process
GO:0005200	-0.0550569	6.44269e-08	1.35424e-06	structural constituent of cytoskeleton	molecular_function
GO:0031109	-0.0536025	6.98026e-08	1.45285e-06	microtubule polymerization or depolymerization	biological_process
GO:0004109	-0.0675038	7.61241e-08	1.56904e-06	coproporphyrinogen oxidase activity	molecular_function
GO:0007076	0.0348314	8.33954e-08	1.68618e-06	mitotic chromosome condensation	biological_process
GO:0030261	0.0348314	8.33954e-08	1.68618e-06	chromosome condensation	biological_process
GO:0010564	0.0227664	8.69958e-08	1.74238e-06	regulation of cell cycle process	biological_process
GO:0004435	-0.0319593	1.08789e-07	2.13851e-06	phosphatidylinositol phospholipase C activity	molecular_function
GO:0004629	-0.0319593	1.08789e-07	2.13851e-06	phospholipase C activity	molecular_function
GO:1901264	-0.0258415	1.10856e-07	2.15774e-06	carbohydrate derivative transport	biological_process
GO:0008252	-0.0520482	1.12904e-07	2.15774e-06	nucleotidase activity	molecular_function
GO:0004143	0.0348933	1.13833e-07	2.15774e-06	diacylglycerol kinase activity	molecular_function
GO:0007205	0.0348933	1.13833e-07	2.15774e-06	protein kinase C-activating G protein-coupled receptor signaling pathway	biological_process
GO:0006790	-0.0141196	1.2023e-07	2.23902e-06	sulfur compound metabolic process	biological_process
GO:0022607	-0.0126838	1.33961e-07	2.47304e-06	cellular component assembly	biological_process
GO:0003774	-0.0266482	1.45296e-07	2.65917e-06	cytoskeletal motor activity	molecular_function
GO:0004312	-0.0582168	1.66688e-07	3.02461e-06	fatty acid synthase activity	molecular_function
GO:0016407	-0.0251	1.68449e-07	3.03065e-06	acetyltransferase activity	molecular_function
GO:0004022	0.086874	1.78017e-07	3.14942e-06	alcohol dehydrogenase (NAD+) activity	molecular_function
GO:0018455	0.086874	1.78017e-07	3.14942e-06	alcohol dehydrogenase [NAD(P)+] activity	molecular_function
GO:0007017	-0.0253665	1.91054e-07	3.35212e-06	microtubule-based process	biological_process
GO:0009069	-0.0311582	2.10111e-07	3.65628e-06	serine family amino acid metabolic process	biological_process
GO:0005786	-0.0324853	2.27141e-07	3.88887e-06	signal recognition particle, endoplasmic reticulum targeting	cellular_component
GO:0030942	-0.0324853	2.27141e-07	3.88887e-06	endoplasmic reticulum signal peptide binding	molecular_function
GO:0009314	0.0503494	3.32318e-07	5.64409e-06	response to radiation	biological_process
GO:0017089	-0.0388627	3.78557e-07	6.23006e-06	glycolipid transfer activity	molecular_function
GO:0046836	-0.0388627	3.78557e-07	6.23006e-06	glycolipid transport	biological_process
GO:0051861	-0.0388627	3.78557e-07	6.23006e-06	glycolipid binding	molecular_function
GO:0120013	-0.0388627	3.78557e-07	6.23006e-06	lipid transfer activity	molecular_function
GO:0009416	0.0544544	3.87346e-07	6.32566e-06	response to light stimulus	biological_process
GO:0016992	-0.0243302	3.92189e-07	6.33851e-06	lipoate synthase activity	molecular_function
GO:0009269	0.0654473	3.9709e-07	6.33851e-06	response to desiccation	biological_process
GO:0009414	0.0654473	3.9709e-07	6.33851e-06	response to water deprivation	biological_process
GO:0016833	-0.0384763	4.17998e-07	6.62247e-06	oxo-acid-lyase activity	molecular_function
GO:0000015	-0.0404504	4.63224e-07	7.23106e-06	phosphopyruvate hydratase complex	cellular_component
GO:0004634	-0.0404504	4.63224e-07	7.23106e-06	phosphopyruvate hydratase activity	molecular_function
GO:0099081	-0.0398647	4.75199e-07	7.2579e-06	supramolecular polymer	cellular_component
GO:0099512	-0.0398647	4.75199e-07	7.2579e-06	supramolecular fiber	cellular_component
GO:0099513	-0.0398647	4.75199e-07	7.2579e-06	polymeric cytoskeletal fiber	cellular_component
GO:0000819	0.0318192	4.94613e-07	7.50046e-06	sister chromatid segregation	biological_process
GO:0099080	-0.0343084	5.22682e-07	7.86989e-06	supramolecular complex	cellular_component
GO:0004045	-0.0408529	5.94992e-07	8.89541e-06	aminoacyl-tRNA hydrolase activity	molecular_function
GO:0033180	0.0199379	6.01364e-07	8.89541e-06	proton-transporting V-type ATPase, V1 domain	cellular_component
GO:0004499	-0.0710935	6.03363e-07	8.89541e-06	N,N-dimethylaniline monooxygenase activity	molecular_function
GO:0004089	-0.0450047	6.31934e-07	9.25239e-06	carbonate dehydratase activity	molecular_function
GO:0043565	0.0265811	6.44442e-07	9.37089e-06	sequence-specific DNA binding	molecular_function
GO:0016671	0.0216852	6.9055e-07	9.91248e-06	oxidoreductase activity, acting on a sulfur group of donors, disulfide as acceptor	molecular_function
GO:0098813	0.0336465	6.91025e-07	9.91248e-06	nuclear chromosome segregation	biological_process
GO:0048038	-0.0412789	7.36225e-07	1.049e-05	quinone binding	molecular_function
GO:0015979	-0.0639277	7.88834e-07	1.11646e-05	photosynthesis	biological_process
GO:0005319	-0.0219572	8.81475e-07	1.23932e-05	lipid transporter activity	molecular_function
GO:0043631	0.0262129	9.70436e-07	1.35542e-05	RNA polyadenylation	biological_process
GO:0004450	-0.0263863	1.1355e-06	1.55527e-05	isocitrate dehydrogenase (NADP+) activity	molecular_function
GO:0006102	-0.0263863	1.1355e-06	1.55527e-05	isocitrate metabolic process	biological_process
GO:1902652	-0.0263863	1.1355e-06	1.55527e-05	secondary alcohol metabolic process	biological_process
GO:0005874	-0.0402066	1.69128e-06	2.30165e-05	microtubule	cellular_component
GO:0098797	0.0326786	1.71003e-06	2.31235e-05	plasma membrane protein complex	cellular_component
GO:0016835	-0.0176453	1.73617e-06	2.33284e-05	carbon-oxygen lyase activity	molecular_function
GO:0016459	-0.0269877	1.91758e-06	2.56039e-05	myosin complex	cellular_component
GO:0004326	-0.0263746	2.15154e-06	2.85482e-05	tetrahydrofolylpolyglutamate synthase activity	molecular_function
GO:0004747	-0.0338179	2.2605e-06	2.96237e-05	ribokinase activity	molecular_function
GO:0006014	-0.0338179	2.2605e-06	2.96237e-05	D-ribose metabolic process	biological_process
GO:0051539	-0.017409	2.41081e-06	3.12313e-05	4 iron, 4 sulfur cluster binding	molecular_function
GO:0016410	-0.0205248	2.41259e-06	3.12313e-05	N-acyltransferase activity	molecular_function
GO:0003984	-0.0424415	2.44027e-06	3.13982e-05	acetolactate synthase activity	molecular_function
GO:0051321	0.0424664	2.54324e-06	3.25258e-05	meiotic cell cycle	biological_process
GO:0016052	-0.0172966	2.64145e-06	3.29698e-05	carbohydrate catabolic process	biological_process
GO:0000079	-0.0298016	2.67113e-06	3.29698e-05	regulation of cyclin-dependent protein serine/threonine kinase activity	biological_process
GO:0019900	-0.0298016	2.67113e-06	3.29698e-05	kinase binding	molecular_function
GO:0019901	-0.0298016	2.67113e-06	3.29698e-05	protein kinase binding	molecular_function
GO:0071900	-0.0298016	2.67113e-06	3.29698e-05	regulation of protein serine/threonine kinase activity	biological_process
GO:1904029	-0.0298016	2.67113e-06	3.29698e-05	regulation of cyclin-dependent protein kinase activity	biological_process
GO:0003777	-0.0263228	2.80121e-06	3.34315e-05	microtubule motor activity	molecular_function
GO:0007018	-0.0263228	2.80121e-06	3.34315e-05	microtubule-based movement	biological_process
GO:0019200	-0.0146296	2.83288e-06	3.34315e-05	carbohydrate kinase activity	molecular_function
GO:0006096	-0.0200797	2.86773e-06	3.34315e-05	glycolytic process	biological_process
GO:0006757	-0.0200797	2.86773e-06	3.34315e-05	ATP generation from ADP	biological_process
GO:0009135	-0.0200797	2.86773e-06	3.34315e-05	purine nucleoside diphosphate metabolic process	biological_process
GO:0009179	-0.0200797	2.86773e-06	3.34315e-05	purine ribonucleoside diphosphate metabolic process	biological_process
GO:0009185	-0.0200797	2.86773e-06	3.34315e-05	ribonucleoside diphosphate metabolic process	biological_process
GO:0046031	-0.0200797	2.86773e-06	3.34315e-05	ADP metabolic process	biological_process
GO:0007010	-0.0213202	2.89198e-06	3.34315e-05	cytoskeleton organization	biological_process
GO:0030955	-0.0302475	2.8975e-06	3.34315e-05	potassium ion binding	molecular_function
GO:0031420	-0.0302475	2.8975e-06	3.34315e-05	alkali metal ion binding	molecular_function
GO:0016050	-0.0228619	2.91919e-06	3.34997e-05	vesicle organization	biological_process
GO:0004623	-0.0564403	3.01226e-06	3.40267e-05	phospholipase A2 activity	molecular_function
GO:0030029	-0.0261816	3.01319e-06	3.40267e-05	actin filament-based process	biological_process
GO:0030036	-0.0261816	3.01319e-06	3.40267e-05	actin cytoskeleton organization	biological_process
GO:0005875	-0.0225673	3.08219e-06	3.46216e-05	microtubule associated complex	cellular_component
GO:0050664	-0.0472819	3.31427e-06	3.70327e-05	oxidoreductase activity, acting on NAD(P)H, oxygen as acceptor	molecular_function
GO:0006006	-0.0181754	3.49233e-06	3.88158e-05	glucose metabolic process	biological_process
GO:0008080	-0.0206874	3.52834e-06	3.88158e-05	N-acetyltransferase activity	molecular_function
GO:0006534	-0.035324	3.52871e-06	3.88158e-05	cysteine metabolic process	biological_process
GO:1902495	-0.028723	3.68291e-06	4.00965e-05	transmembrane transporter complex	cellular_component
GO:1990351	-0.028723	3.68291e-06	4.00965e-05	transporter complex	cellular_component
GO:0005871	-0.0259964	3.91476e-06	4.24032e-05	kinesin complex	cellular_component
GO:0004852	-0.039633	4.00514e-06	4.30952e-05	uroporphyrinogen-III synthase activity	molecular_function
GO:0000226	-0.0238416	4.01924e-06	4.30952e-05	microtubule cytoskeleton organization	biological_process
GO:0005905	0.0271272	4.5977e-06	4.7383e-05	clathrin-coated pit	cellular_component
GO:0012510	0.0271272	4.5977e-06	4.7383e-05	trans-Golgi network transport vesicle membrane	cellular_component
GO:0030125	0.0271272	4.5977e-06	4.7383e-05	clathrin vesicle coat	cellular_component
GO:0030130	0.0271272	4.5977e-06	4.7383e-05	clathrin coat of trans-Golgi network vesicle	cellular_component
GO:0030132	0.0271272	4.5977e-06	4.7383e-05	clathrin coat of coated pit	cellular_component
GO:0030140	0.0271272	4.5977e-06	4.7383e-05	trans-Golgi network transport vesicle	cellular_component
GO:0030665	0.0271272	4.5977e-06	4.7383e-05	clathrin-coated vesicle membrane	cellular_component
GO:0098590	0.0271272	4.5977e-06	4.7383e-05	plasma membrane region	cellular_component
GO:0015629	-0.0235891	4.84465e-06	4.95151e-05	actin cytoskeleton	cellular_component
GO:0004462	-0.0341497	4.85122e-06	4.95151e-05	lactoylglutathione lyase activity	molecular_function
GO:0015098	-0.0369251	4.9564e-06	5.01069e-05	molybdate ion transmembrane transporter activity	molecular_function
GO:0015689	-0.0369251	4.9564e-06	5.01069e-05	molybdate ion transport	biological_process
GO:0000375	0.0189176	5.65945e-06	5.62975e-05	RNA splicing, via transesterification reactions	biological_process
GO:0000377	0.0189176	5.65945e-06	5.62975e-05	RNA splicing, via transesterification reactions with bulged adenosine as nucleophile	biological_process
GO:0000398	0.0189176	5.65945e-06	5.62975e-05	mRNA splicing, via spliceosome	biological_process
GO:0007059	0.0197694	5.70043e-06	5.62975e-05	chromosome segregation	biological_process
GO:0065003	-0.0124922	5.70135e-06	5.62975e-05	protein-containing complex assembly	biological_process
GO:0008250	0.0664616	5.81113e-06	5.71159e-05	oligosaccharyltransferase complex	cellular_component
GO:0050661	-0.0263744	5.87323e-06	5.74602e-05	NADP binding	molecular_function
GO:0006816	0.0405068	6.49678e-06	6.29802e-05	calcium ion transport	biological_process
GO:0015085	0.0405068	6.49678e-06	6.29802e-05	calcium ion transmembrane transporter activity	molecular_function
GO:0016782	-0.0210626	6.58423e-06	6.35378e-05	transferase activity, transferring sulphur-containing groups	molecular_function
GO:0016709	-0.052559	6.97282e-06	6.67316e-05	oxidoreductase activity, acting on paired donors, with incorporation or reduction of molecular oxygen, NAD(P)H as one donor, and incorporation of one atom of oxygen	molecular_function
GO:0140013	0.0524686	7.00949e-06	6.67316e-05	meiotic nuclear division	biological_process
GO:1903046	0.0524686	7.00949e-06	6.67316e-05	meiotic cell cycle process	biological_process
GO:0008121	0.0197963	7.48577e-06	7.09478e-05	ubiquinol-cytochrome-c reductase activity	molecular_function
GO:0050660	-0.0127851	7.69738e-06	7.2629e-05	flavin adenine dinucleotide binding	molecular_function
GO:0033176	0.0142244	8.46068e-06	7.9478e-05	proton-transporting V-type ATPase complex	cellular_component
GO:0016743	-0.0288376	8.63509e-06	8.0759e-05	carboxyl- or carbamoyltransferase activity	molecular_function
GO:0000148	0.0371818	9.12686e-06	8.38802e-05	1,3-beta-D-glucan synthase complex	cellular_component
GO:0003843	0.0371818	9.12686e-06	8.38802e-05	1,3-beta-D-glucan synthase activity	molecular_function
GO:0006074	0.0371818	9.12686e-06	8.38802e-05	(1->3)-beta-D-glucan metabolic process	biological_process
GO:0006075	0.0371818	9.12686e-06	8.38802e-05	(1->3)-beta-D-glucan biosynthetic process	biological_process
GO:0048731	0.107659	9.26941e-06	8.48231e-05	system development	biological_process
GO:0006303	0.043906	9.56339e-06	8.71377e-05	double-strand break repair via nonhomologous end joining	biological_process
GO:0051225	-0.0213696	9.766e-06	8.86035e-05	spindle assembly	biological_process
GO:0016634	-0.0416532	1.0938e-05	9.82e-05	oxidoreductase activity, acting on the CH-CH group of donors, oxygen as acceptor	molecular_function
GO:0046168	-0.0344836	1.09625e-05	9.82e-05	glycerol-3-phosphate catabolic process	biological_process
GO:0006108	0.0192217	1.13785e-05	0.000101498	malate metabolic process	biological_process
GO:0005744	0.0238786	1.18901e-05	0.000105618	TIM23 mitochondrial import inner membrane translocase complex	cellular_component
GO:0004402	-0.0561647	1.21498e-05	0.000106587	histone acetyltransferase activity	molecular_function
GO:0034212	-0.0561647	1.21498e-05	0.000106587	peptide N-acetyltransferase activity	molecular_function
GO:0061733	-0.0561647	1.21498e-05	0.000106587	peptide-lysine-N-acetyltransferase activity	molecular_function
GO:0070887	0.0141406	1.27689e-05	0.000111557	cellular response to chemical stimulus	biological_process
GO:0000930	-0.0585684	1.35813e-05	0.000117686	gamma-tubulin complex	cellular_component
GO:0031122	-0.0585684	1.35813e-05	0.000117686	cytoplasmic microtubule organization	biological_process
GO:0006535	-0.0349493	1.37081e-05	0.000117823	cysteine biosynthetic process from serine	biological_process
GO:0019344	-0.0349493	1.37081e-05	0.000117823	cysteine biosynthetic process	biological_process
GO:0015977	-0.0176339	1.44339e-05	0.000123561	carbon fixation	biological_process
GO:0016742	-0.0380348	1.50628e-05	0.000128427	hydroxymethyl-, formyl- and related transferase activity	molecular_function
GO:0006090	-0.0198535	1.58706e-05	0.000134773	pyruvate metabolic process	biological_process
GO:0016615	0.0180115	1.63032e-05	0.000137895	malate dehydrogenase activity	molecular_function
GO:0004827	-0.0331508	1.70956e-05	0.000143454	proline-tRNA ligase activity	molecular_function
GO:0006433	-0.0331508	1.70956e-05	0.000143454	prolyl-tRNA aminoacylation	biological_process
GO:0016308	-0.0593498	1.76687e-05	0.00014768	1-phosphatidylinositol-4-phosphate 5-kinase activity	molecular_function
GO:0030312	-0.0347812	1.83114e-05	0.000149777	external encapsulating structure	cellular_component
GO:0006566	-0.051424	1.8469e-05	0.000149777	threonine metabolic process	biological_process
GO:0005956	-0.0410162	1.85872e-05	0.000149777	protein kinase CK2 complex	cellular_component
GO:0019207	-0.0410162	1.85872e-05	0.000149777	kinase regulator activity	molecular_function
GO:0019887	-0.0410162	1.85872e-05	0.000149777	protein kinase regulator activity	molecular_function
GO:1902554	-0.0410162	1.85872e-05	0.000149777	serine/threonine protein kinase complex	cellular_component
GO:1902911	-0.0410162	1.85872e-05	0.000149777	protein kinase complex	cellular_component
GO:0008092	-0.0227774	1.88254e-05	0.000149777	cytoskeletal protein binding	molecular_function
GO:0000295	0.0478925	1.90485e-05	0.000149777	adenine nucleotide transmembrane transporter activity	molecular_function
GO:0005346	0.0478925	1.90485e-05	0.000149777	purine ribonucleotide transmembrane transporter activity	molecular_function
GO:0005347	0.0478925	1.90485e-05	0.000149777	ATP transmembrane transporter activity	molecular_function
GO:0005471	0.0478925	1.90485e-05	0.000149777	ATP:ADP antiporter activity	molecular_function
GO:0015215	0.0478925	1.90485e-05	0.000149777	nucleotide transmembrane transporter activity	molecular_function
GO:0015216	0.0478925	1.90485e-05	0.000149777	purine nucleotide transmembrane transporter activity	molecular_function
GO:0015217	0.0478925	1.90485e-05	0.000149777	ADP transmembrane transporter activity	molecular_function
GO:0015605	0.0478925	1.90485e-05	0.000149777	organophosphate ester transmembrane transporter activity	molecular_function
GO:0019362	-0.0203433	1.92297e-05	0.000150091	pyridine nucleotide metabolic process	biological_process
GO:0046496	-0.0203433	1.92297e-05	0.000150091	nicotinamide nucleotide metabolic process	biological_process
GO:0019104	-0.0613721	2.0981e-05	0.00016316	DNA N-glycosylase activity	molecular_function
GO:0008380	0.0166353	2.11368e-05	0.000163772	RNA splicing	biological_process
GO:0005618	-0.0389732	2.14216e-05	0.000165375	cell wall	cellular_component
GO:0033177	0.0122569	2.15328e-05	0.000165631	proton-transporting two-sector ATPase complex, proton-transporting domain	cellular_component
GO:0000922	-0.0324616	2.37619e-05	0.000182117	spindle pole	cellular_component
GO:0015631	-0.0248364	2.41575e-05	0.000184484	tubulin binding	molecular_function
GO:0006085	-0.0140671	2.70725e-05	0.000204537	acetyl-CoA biosynthetic process	biological_process
GO:0035384	-0.0140671	2.70725e-05	0.000204537	thioester biosynthetic process	biological_process
GO:0071616	-0.0140671	2.70725e-05	0.000204537	acyl-CoA biosynthetic process	biological_process
GO:0044087	-0.0298098	2.72078e-05	0.000204708	regulation of cellular component biogenesis	biological_process
GO:0006325	0.0169846	2.73844e-05	0.000204708	chromatin organization	biological_process
GO:0006338	0.0169846	2.73844e-05	0.000204708	chromatin remodeling	biological_process
GO:0006165	-0.0169219	2.90464e-05	0.000215614	nucleoside diphosphate phosphorylation	biological_process
GO:0046939	-0.0169219	2.90464e-05	0.000215614	nucleotide phosphorylation	biological_process
GO:0006869	0.0178293	2.9389e-05	0.000216642	lipid transport	biological_process
GO:0010876	0.0178293	2.9389e-05	0.000216642	lipid localization	biological_process
GO:0044272	-0.0107465	3.15864e-05	0.000232035	sulfur compound biosynthetic process	biological_process
GO:0008017	-0.0247345	3.22135e-05	0.000235015	microtubule binding	molecular_function
GO:0016413	-0.0533238	3.39297e-05	0.000246688	O-acetyltransferase activity	molecular_function
GO:0015078	0.00789032	3.42874e-05	0.000248437	proton transmembrane transporter activity	molecular_function
GO:0006163	-0.0112299	3.68559e-05	0.00026614	purine nucleotide metabolic process	biological_process
GO:0016799	-0.0438231	3.75918e-05	0.000270533	hydrolase activity, hydrolyzing N-glycosyl compounds	molecular_function
GO:0006743	0.0251964	3.78959e-05	0.000270886	ubiquinone metabolic process	biological_process
GO:0006744	0.0251964	3.78959e-05	0.000270886	ubiquinone biosynthetic process	biological_process
GO:0009001	-0.0600886	4.05019e-05	0.000286619	serine O-acetyltransferase activity	molecular_function
GO:0016412	-0.0600886	4.05019e-05	0.000286619	serine O-acyltransferase activity	molecular_function
GO:0016469	0.00890059	4.11196e-05	0.000290023	proton-transporting two-sector ATPase complex	cellular_component
GO:0001934	0.0310781	4.40067e-05	0.000297536	positive regulation of protein phosphorylation	biological_process
GO:0007052	0.0310781	4.40067e-05	0.000297536	mitotic spindle organization	biological_process
GO:0010562	0.0310781	4.40067e-05	0.000297536	positive regulation of phosphorus metabolic process	biological_process
GO:0031401	0.0310781	4.40067e-05	0.000297536	positive regulation of protein modification process	biological_process
GO:0032147	0.0310781	4.40067e-05	0.000297536	activation of protein kinase activity	biological_process
GO:0033674	0.0310781	4.40067e-05	0.000297536	positive regulation of kinase activity	biological_process
GO:0042327	0.0310781	4.40067e-05	0.000297536	positive regulation of phosphorylation	biological_process
GO:0045860	0.0310781	4.40067e-05	0.000297536	positive regulation of protein kinase activity	biological_process
GO:0045937	0.0310781	4.40067e-05	0.000297536	positive regulation of phosphate metabolic process	biological_process
GO:0051347	0.0310781	4.40067e-05	0.000297536	positive regulation of transferase activity	biological_process
GO:0060236	0.0310781	4.40067e-05	0.000297536	regulation of mitotic spindle organization	biological_process
GO:0090224	0.0310781	4.40067e-05	0.000297536	regulation of spindle organization	biological_process
GO:1902850	0.0310781	4.40067e-05	0.000297536	microtubule cytoskeleton organization involved in mitosis	biological_process
GO:0006367	0.0143517	4.54241e-05	0.000306144	transcription initiation at RNA polymerase II promoter	biological_process
GO:0004602	0.0184068	5.10997e-05	0.000343306	glutathione peroxidase activity	molecular_function
GO:0009081	-0.0316785	6.64031e-05	0.000444712	branched-chain amino acid metabolic process	biological_process
GO:0042325	-0.0215061	7.218e-05	0.000478864	regulation of phosphorylation	biological_process
GO:0043549	-0.0215061	7.218e-05	0.000478864	regulation of kinase activity	biological_process
GO:0051338	-0.0215061	7.218e-05	0.000478864	regulation of transferase activity	biological_process
GO:0022900	-0.0181263	7.24048e-05	0.000478864	electron transport chain	biological_process
GO:0032787	-0.0118844	7.34008e-05	0.000482651	monocarboxylic acid metabolic process	biological_process
GO:0000917	-0.04493	7.38867e-05	0.000482651	division septum assembly	biological_process
GO:0032506	-0.04493	7.38867e-05	0.000482651	cytokinetic process	biological_process
GO:0090529	-0.04493	7.38867e-05	0.000482651	cell septum assembly	biological_process
GO:0000096	-0.0193495	7.73016e-05	0.000503409	sulfur amino acid metabolic process	biological_process
GO:0098803	-0.0220319	8.5231e-05	0.000551663	respiratory chain complex	cellular_component
GO:0070403	0.0281591	8.95061e-05	0.000577573	NAD+ binding	molecular_function
GO:0007005	0.0137883	9.13397e-05	0.000587619	mitochondrion organization	biological_process
GO:0009916	0.0823844	9.95094e-05	0.000638243	alternative oxidase activity	molecular_function
GO:0009041	-0.0248519	0.000103216	0.000660024	uridylate kinase activity	molecular_function
GO:0003935	0.0223097	0.000104146	0.000661979	GTP cyclohydrolase II activity	molecular_function
GO:0008686	0.0223097	0.000104146	0.000661979	3,4-dihydroxy-2-butanone-4-phosphate synthase activity	molecular_function
GO:0016538	-0.0439596	0.000108427	0.000686312	cyclin-dependent protein serine/threonine kinase regulator activity	molecular_function
GO:0046394	-0.0114877	0.00010862	0.000686312	carboxylic acid biosynthetic process	biological_process
GO:0009891	0.0125332	0.000110913	0.000690978	positive regulation of biosynthetic process	biological_process
GO:0010557	0.0125332	0.000110913	0.000690978	positive regulation of macromolecule biosynthetic process	biological_process
GO:0031328	0.0125332	0.000110913	0.000690978	positive regulation of cellular biosynthetic process	biological_process
GO:0008320	0.0427509	0.000111637	0.000690978	protein transmembrane transporter activity	molecular_function
GO:0015450	0.0427509	0.000111637	0.000690978	protein-transporting ATPase activity	molecular_function
GO:0022884	0.0427509	0.000111637	0.000690978	macromolecule transmembrane transporter activity	molecular_function
GO:0140318	0.0427509	0.000111637	0.000690978	protein transporter activity	molecular_function
GO:0001932	-0.0212335	0.000114267	0.000703154	regulation of protein phosphorylation	biological_process
GO:0045859	-0.0212335	0.000114267	0.000703154	regulation of protein kinase activity	biological_process
GO:0042555	-0.043654	0.00012231	0.000750477	MCM complex	cellular_component
GO:0008171	-0.0276019	0.000123645	0.000756481	O-methyltransferase activity	molecular_function
GO:0016774	-0.0151172	0.000127369	0.000777027	phosphotransferase activity, carboxyl group as acceptor	molecular_function
GO:0033365	0.0108017	0.000134321	0.000816292	protein localization to organelle	biological_process
GO:0072594	0.0102059	0.000134575	0.000816292	establishment of protein localization to organelle	biological_process
GO:0004175	-0.00684218	0.000137514	0.000830902	endopeptidase activity	molecular_function
GO:0003933	0.0173504	0.000137766	0.000830902	GTP cyclohydrolase activity	molecular_function
GO:0006783	0.0150276	0.000138258	0.000831503	heme biosynthetic process	biological_process
GO:0004148	-0.0193266	0.000142746	0.000856074	dihydrolipoyl dehydrogenase activity	molecular_function
GO:0016624	0.0220945	0.000144936	0.000866759	oxidoreductase activity, acting on the aldehyde or oxo group of donors, disulfide as acceptor	molecular_function
GO:0000097	-0.0197191	0.000146223	0.000872001	sulfur amino acid biosynthetic process	biological_process
GO:0031047	0.0201888	0.000148783	0.000883059	RNA-mediated gene silencing	biological_process
GO:0047334	-0.0343997	0.00014891	0.000883059	diphosphate-fructose-6-phosphate 1-phosphotransferase activity	molecular_function
GO:0044743	0.01095	0.000151653	0.00089682	protein transmembrane import into intracellular organelle	biological_process
GO:0051052	-0.0201823	0.00015262	0.000900033	regulation of DNA metabolic process	biological_process
GO:0007015	-0.0284222	0.000154789	0.000910296	actin filament organization	biological_process
GO:0034655	-0.0160847	0.0001559	0.000914296	nucleobase-containing compound catabolic process	biological_process
GO:0005791	0.0193153	0.00016833	0.000981769	rough endoplasmic reticulum	cellular_component
GO:0030867	0.0193153	0.00016833	0.000981769	rough endoplasmic reticulum membrane	cellular_component
GO:0004345	-0.0230932	0.00016964	0.000986699	glucose-6-phosphate dehydrogenase activity	molecular_function
GO:0016853	-0.00961411	0.000170844	0.000990989	isomerase activity	molecular_function
GO:0004751	-0.042887	0.000177083	0.0010216	ribose-5-phosphate isomerase activity	molecular_function
GO:0009052	-0.042887	0.000177083	0.0010216	pentose-phosphate shunt, non-oxidative branch	biological_process
GO:0009082	-0.0382608	0.000178251	0.00102555	branched-chain amino acid biosynthetic process	biological_process
GO:0043085	0.0218646	0.000179547	0.00102743	positive regulation of catalytic activity	biological_process
GO:0044093	0.0218646	0.000179547	0.00102743	positive regulation of molecular function	biological_process
GO:0019899	-0.018893	0.000181025	0.00103311	enzyme binding	molecular_function
GO:0005977	-0.0272965	0.000186578	0.00105628	glycogen metabolic process	biological_process
GO:0005978	-0.0272965	0.000186578	0.00105628	glycogen biosynthetic process	biological_process
GO:0006112	-0.0272965	0.000186578	0.00105628	energy reserve metabolic process	biological_process
GO:0005669	-0.0207609	0.000192131	0.00108482	transcription factor TFIID complex	cellular_component
GO:0072524	-0.0162018	0.000194081	0.00109293	pyridine-containing compound metabolic process	biological_process
GO:0010604	0.0124528	0.000200634	0.00112387	positive regulation of macromolecule metabolic process	biological_process
GO:0051173	0.0124528	0.000200634	0.00112387	positive regulation of nitrogen compound metabolic process	biological_process
GO:0048029	-0.0133636	0.000202241	0.00112989	monosaccharide binding	molecular_function
GO:0009893	0.0118973	0.00020504	0.00113683	positive regulation of metabolic process	biological_process
GO:0031325	0.0118973	0.00020504	0.00113683	positive regulation of cellular metabolic process	biological_process
GO:0004861	-0.0647027	0.00020616	0.00113683	cyclin-dependent protein serine/threonine kinase inhibitor activity	molecular_function
GO:0030291	-0.0647027	0.00020616	0.00113683	protein serine/threonine kinase inhibitor activity	molecular_function
GO:0016670	0.0309815	0.000215782	0.0011868	oxidoreductase activity, acting on a sulfur group of donors, oxygen as acceptor	molecular_function
GO:0072521	-0.0104433	0.000218265	0.00119735	purine-containing compound metabolic process	biological_process
GO:0046434	-0.0280989	0.000226999	0.00124206	organophosphate catabolic process	biological_process
GO:0016651	-0.016527	0.000230709	0.00125911	oxidoreductase activity, acting on NAD(P)H	molecular_function
GO:0005681	0.0225003	0.000236139	0.00128544	spliceosomal complex	cellular_component
GO:0043021	0.0205027	0.000256483	0.00138779	ribonucleoprotein complex binding	molecular_function
GO:0006206	-0.0216521	0.000256901	0.00138779	pyrimidine nucleobase metabolic process	biological_process
GO:0019856	-0.0216521	0.000256901	0.00138779	pyrimidine nucleobase biosynthetic process	biological_process
GO:0007186	0.0219452	0.000262406	0.00141393	G protein-coupled receptor signaling pathway	biological_process
GO:0045010	-0.0266907	0.000264965	0.0014241	actin nucleation	biological_process
GO:0006284	-0.0312211	0.000268112	0.00143738	base-excision repair	biological_process
GO:0048367	0.106344	0.000276614	0.00147922	shoot system development	biological_process
GO:0000154	0.0617942	0.000285955	0.00152533	rRNA modification	biological_process
GO:0004180	-0.0119091	0.000291252	0.00154598	carboxypeptidase activity	molecular_function
GO:0003712	-0.0253395	0.000291282	0.00154598	transcription coregulator activity	molecular_function
GO:0004478	-0.0207131	0.00030253	0.00159372	methionine adenosyltransferase activity	molecular_function
GO:0006556	-0.0207131	0.00030253	0.00159372	S-adenosylmethionine biosynthetic process	biological_process
GO:0046500	-0.0207131	0.00030253	0.00159372	S-adenosylmethionine metabolic process	biological_process
GO:0070567	0.0262329	0.000308682	0.00162211	cytidylyltransferase activity	molecular_function
GO:0005849	0.0328443	0.000321786	0.00168264	mRNA cleavage factor complex	cellular_component
GO:0006378	0.0328443	0.000321786	0.00168264	mRNA polyadenylation	biological_process
GO:0030247	0.0592851	0.000333689	0.0017406	polysaccharide binding	molecular_function
GO:0046034	-0.0121966	0.000351984	0.00183152	ATP metabolic process	biological_process
GO:0065004	0.0197676	0.000361113	0.00186986	protein-DNA complex assembly	biological_process
GO:0071824	0.0197676	0.000361113	0.00186986	protein-DNA complex subunit organization	biological_process
GO:0008064	-0.0271868	0.000369811	0.00187377	regulation of actin polymerization or depolymerization	biological_process
GO:0030832	-0.0271868	0.000369811	0.00187377	regulation of actin filament length	biological_process
GO:0030833	-0.0271868	0.000369811	0.00187377	regulation of actin filament polymerization	biological_process
GO:0032271	-0.0271868	0.000369811	0.00187377	regulation of protein polymerization	biological_process
GO:0032956	-0.0271868	0.000369811	0.00187377	regulation of actin cytoskeleton organization	biological_process
GO:0032970	-0.0271868	0.000369811	0.00187377	regulation of actin filament-based process	biological_process
GO:0043254	-0.0271868	0.000369811	0.00187377	regulation of protein-containing complex assembly	biological_process
GO:0110053	-0.0271868	0.000369811	0.00187377	regulation of actin filament organization	biological_process
GO:1902903	-0.0271868	0.000369811	0.00187377	regulation of supramolecular fiber organization	biological_process
GO:0004564	0.120558	0.000373267	0.00187783	beta-fructofuranosidase activity	molecular_function
GO:0004575	0.120558	0.000373267	0.00187783	sucrose alpha-glucosidase activity	molecular_function
GO:0090599	0.120558	0.000373267	0.00187783	alpha-glucosidase activity	molecular_function
GO:0006081	-0.0136116	0.000379712	0.00188449	cellular aldehyde metabolic process	biological_process
GO:0000159	-0.0185613	0.000379916	0.00188449	protein phosphatase type 2A complex	cellular_component
GO:0008287	-0.0185613	0.000379916	0.00188449	protein serine/threonine phosphatase complex	cellular_component
GO:1903293	-0.0185613	0.000379916	0.00188449	phosphatase complex	cellular_component
GO:0016887	0.00999697	0.00038263	0.00189353	ATP hydrolysis activity	molecular_function
GO:0070588	0.039887	0.000383597	0.0018939	calcium ion transmembrane transport	biological_process
GO:0016032	-0.0447504	0.000403315	0.00198663	viral process	biological_process
GO:0016838	-0.0382721	0.000405529	0.00199291	carbon-oxygen lyase activity, acting on phosphates	molecular_function
GO:0046488	-0.0143174	0.0004108	0.00201096	phosphatidylinositol metabolic process	biological_process
GO:0019213	0.0188294	0.000411095	0.00201096	deacetylase activity	molecular_function
GO:0009106	-0.0224317	0.000417097	0.00203096	lipoate metabolic process	biological_process
GO:0009107	-0.0224317	0.000417097	0.00203096	lipoate biosynthetic process	biological_process
GO:0046165	-0.0234261	0.000428577	0.00208208	alcohol biosynthetic process	biological_process
GO:0043933	-0.0102179	0.000429975	0.0020841	protein-containing complex organization	biological_process
GO:0016597	-0.0171671	0.000432141	0.00208983	amino acid binding	molecular_function
GO:0031399	-0.0179144	0.000433334	0.00209084	regulation of protein modification process	biological_process
GO:0005507	-0.0219864	0.000440938	0.0021227	copper ion binding	molecular_function
GO:0003729	0.0217496	0.000446671	0.00214468	mRNA binding	molecular_function
GO:0030976	0.0204217	0.000448534	0.00214468	thiamine pyrophosphate binding	molecular_function
GO:0050997	0.0204217	0.000448534	0.00214468	quaternary ammonium group binding	molecular_function
GO:0009150	-0.00892241	0.00046457	0.00221636	purine ribonucleotide metabolic process	biological_process
GO:0071897	0.043711	0.00047413	0.00225241	DNA biosynthetic process	biological_process
GO:0033743	0.0157113	0.000474247	0.00225241	peptide-methionine (R)-S-oxide reductase activity	molecular_function
GO:0004743	-0.0260112	0.000504259	0.0023896	pyruvate kinase activity	molecular_function
GO:1901565	0.0126485	0.000507852	0.0023975	organonitrogen compound catabolic process	biological_process
GO:0004620	-0.0154192	0.000508185	0.0023975	phospholipase activity	molecular_function
GO:0009308	-0.0145996	0.000539737	0.00254071	amine metabolic process	biological_process
GO:0004315	-0.0594133	0.000545089	0.00256023	3-oxoacyl-[acyl-carrier-protein] synthase activity	molecular_function
GO:0008238	-0.00901663	0.000597938	0.0027849	exopeptidase activity	molecular_function
GO:0005789	0.0124089	0.00059817	0.0027849	endoplasmic reticulum membrane	cellular_component
GO:0042175	0.0124089	0.00059817	0.0027849	nuclear outer membrane-endoplasmic reticulum membrane network	cellular_component
GO:0098827	0.0124089	0.00059817	0.0027849	endoplasmic reticulum subcompartment	cellular_component
GO:0006779	-0.0237016	0.000604239	0.00280033	porphyrin-containing compound biosynthetic process	biological_process
GO:0019220	-0.0160594	0.000605441	0.00280033	regulation of phosphate metabolic process	biological_process
GO:0051174	-0.0160594	0.000605441	0.00280033	regulation of phosphorus metabolic process	biological_process
GO:0016485	0.0376451	0.000621049	0.00286628	protein processing	biological_process
GO:0035091	-0.0120201	0.000630747	0.00290472	phosphatidylinositol binding	molecular_function
GO:0016307	-0.0257185	0.000655514	0.00301224	phosphatidylinositol phosphate kinase activity	molecular_function
GO:0009607	0.0619338	0.000657641	0.00301549	response to biotic stimulus	biological_process
GO:0043022	0.0282771	0.000678623	0.00310499	ribosome binding	molecular_function
GO:0031406	-0.0146385	0.000727174	0.00331285	carboxylic acid binding	molecular_function
GO:0043177	-0.0146385	0.000727174	0.00331285	organic acid binding	molecular_function
GO:0009219	0.028735	0.000754895	0.00341715	pyrimidine deoxyribonucleotide metabolic process	biological_process
GO:0009394	0.028735	0.000754895	0.00341715	2'-deoxyribonucleotide metabolic process	biological_process
GO:0019692	0.028735	0.000754895	0.00341715	deoxyribose phosphate metabolic process	biological_process
GO:0005773	0.0106573	0.000763652	0.00344943	vacuole	cellular_component
GO:0031123	0.0164197	0.000829418	0.00373854	RNA 3'-end processing	biological_process
GO:0015995	-0.0172306	0.000832047	0.00374245	chlorophyll biosynthetic process	biological_process
GO:0048518	0.011793	0.000834853	0.00374713	positive regulation of biological process	biological_process
GO:0033865	-0.00737422	0.000846694	0.00377633	nucleoside bisphosphate metabolic process	biological_process
GO:0033875	-0.00737422	0.000846694	0.00377633	ribonucleoside bisphosphate metabolic process	biological_process
GO:0034032	-0.00737422	0.000846694	0.00377633	purine nucleoside bisphosphate metabolic process	biological_process
GO:0051604	0.0321913	0.000861685	0.00383513	protein maturation	biological_process
GO:0055086	-0.00922771	0.000879024	0.00390412	nucleobase-containing small molecule metabolic process	biological_process
GO:0004185	-0.0116028	0.000937776	0.00415636	serine-type carboxypeptidase activity	molecular_function
GO:0004407	0.0205091	0.000942726	0.00415792	histone deacetylase activity	molecular_function
GO:0033558	0.0205091	0.000942726	0.00415792	protein lysine deacetylase activity	molecular_function
GO:0033179	0.010815	0.000944002	0.00415792	proton-transporting V-type ATPase, V0 domain	cellular_component
GO:0016884	0.0230802	0.000984785	0.00432857	carbon-nitrogen ligase activity, with glutamine as amido-N-donor	molecular_function
GO:0015969	-0.0150441	0.000988958	0.00432899	guanosine tetraphosphate metabolic process	biological_process
GO:0034035	-0.0150441	0.000988958	0.00432899	purine ribonucleoside bisphosphate metabolic process	biological_process
GO:0031167	0.0729166	0.000998945	0.00433786	rRNA methylation	biological_process
GO:0005388	0.0366821	0.000999158	0.00433786	P-type calcium transporter activity	molecular_function
GO:0015662	0.0366821	0.000999158	0.00433786	P-type ion transporter activity	molecular_function
GO:0140358	0.0366821	0.000999158	0.00433786	P-type transmembrane transporter activity	molecular_function
GO:0030091	0.0141888	0.00102669	0.00442621	protein repair	biological_process
GO:0030150	0.0156261	0.0010292	0.00442621	protein import into mitochondrial matrix	biological_process
GO:0009259	-0.00800392	0.00102993	0.00442621	ribonucleotide metabolic process	biological_process
GO:0019693	-0.00800392	0.00102993	0.00442621	ribose phosphate metabolic process	biological_process
GO:0017053	0.0269035	0.00103575	0.00444221	transcription repressor complex	cellular_component
GO:0006605	0.00925163	0.00105042	0.00449605	protein targeting	biological_process
GO:0005544	0.0256559	0.00109084	0.00465965	calcium-dependent phospholipid binding	molecular_function
GO:0003917	-0.0175181	0.00109909	0.00468548	DNA topoisomerase type I (single strand cut, ATP-independent) activity	molecular_function
GO:0031984	0.0116608	0.00112535	0.0047878	organelle subcompartment	cellular_component
GO:0048046	-0.033752	0.00116094	0.00492935	apoplast	cellular_component
GO:0045261	-0.0130223	0.00116697	0.00494505	proton-transporting ATP synthase complex, catalytic core F(1)	cellular_component
GO:0009409	-0.0390181	0.00117998	0.00498031	response to cold	biological_process
GO:0050826	-0.0390181	0.00117998	0.00498031	response to freezing	biological_process
GO:0048015	0.0246056	0.00120204	0.00505335	phosphatidylinositol-mediated signaling	biological_process
GO:0048017	0.0246056	0.00120204	0.00505335	inositol lipid-mediated signaling	biological_process
GO:0017069	0.0260625	0.00121907	0.00511479	snRNA binding	molecular_function
GO:0015293	-0.0187009	0.00122964	0.00513883	symporter activity	molecular_function
GO:0015294	-0.0187009	0.00122964	0.00513883	solute:monoatomic cation symporter activity	molecular_function
GO:0009144	-0.0106403	0.00124031	0.00515301	purine nucleoside triphosphate metabolic process	biological_process
GO:0009199	-0.0106403	0.00124031	0.00515301	ribonucleoside triphosphate metabolic process	biological_process
GO:0009205	-0.0106403	0.00124031	0.00515301	purine ribonucleoside triphosphate metabolic process	biological_process
GO:0006402	-0.0161166	0.00124682	0.00516992	mRNA catabolic process	biological_process
GO:0016903	0.0141544	0.00126777	0.00524656	oxidoreductase activity, acting on the aldehyde or oxo group of donors	molecular_function
GO:0006270	-0.0226099	0.00130138	0.00536471	DNA replication initiation	biological_process
GO:0031418	-0.0125291	0.00130463	0.00536771	L-ascorbic acid binding	molecular_function
GO:0046854	-0.0144462	0.00131835	0.00540742	phosphatidylinositol phosphate biosynthetic process	biological_process
GO:0051640	-0.0119863	0.00131938	0.00540742	organelle localization	biological_process
GO:1901615	-0.0125093	0.00136456	0.00558182	organic hydroxy compound metabolic process	biological_process
GO:0016741	-0.0109633	0.00148837	0.00606491	transferase activity, transferring one-carbon groups	molecular_function
GO:0015095	-0.0206352	0.00149123	0.00606491	magnesium ion transmembrane transporter activity	molecular_function
GO:0015693	-0.0206352	0.00149123	0.00606491	magnesium ion transport	biological_process
GO:0005885	-0.0246642	0.00151324	0.00613093	Arp2/3 protein complex	cellular_component
GO:0034314	-0.0246642	0.00151324	0.00613093	Arp2/3 complex-mediated actin nucleation	biological_process
GO:0003883	0.0246997	0.00152882	0.00618227	CTP synthase activity	molecular_function
GO:0010383	-0.0304394	0.00154908	0.00624042	cell wall polysaccharide metabolic process	biological_process
GO:0010410	-0.0304394	0.00154908	0.00624042	hemicellulose metabolic process	biological_process
GO:0006644	-0.0107144	0.00158112	0.00632986	phospholipid metabolic process	biological_process
GO:0009132	-0.0129537	0.00158378	0.00632986	nucleoside diphosphate metabolic process	biological_process
GO:0006030	0.0791754	0.00158619	0.00632986	chitin metabolic process	biological_process
GO:0006040	0.0791754	0.00158619	0.00632986	amino sugar metabolic process	biological_process
GO:1901071	0.0791754	0.00158619	0.00632986	glucosamine-containing compound metabolic process	biological_process
GO:0043531	0.0219641	0.00160751	0.00640289	ADP binding	molecular_function
GO:1901617	-0.0138808	0.00166259	0.00660988	organic hydroxy compound biosynthetic process	biological_process
GO:0005516	0.0346322	0.00171697	0.00681332	calmodulin binding	molecular_function
GO:0006778	-0.0197862	0.00172718	0.00684106	porphyrin-containing compound metabolic process	biological_process
GO:0006022	0.0687963	0.00176893	0.00699335	aminoglycan metabolic process	biological_process
GO:0015926	0.0962544	0.00178941	0.00706118	glucosidase activity	molecular_function
GO:0009211	0.0482208	0.0018021	0.00708492	pyrimidine deoxyribonucleoside triphosphate metabolic process	biological_process
GO:0046080	0.0482208	0.0018021	0.00708492	dUTP metabolic process	biological_process
GO:0016998	0.0832743	0.00181068	0.0071055	cell wall macromolecule catabolic process	biological_process
GO:0016763	-0.0187694	0.0018266	0.00715475	pentosyltransferase activity	molecular_function
GO:0006310	0.010379	0.00183933	0.00719135	DNA recombination	biological_process
GO:0019898	-0.0215807	0.00186306	0.00727072	extrinsic component of membrane	cellular_component
GO:0031124	0.0201817	0.00188735	0.00735199	mRNA 3'-end processing	biological_process
GO:0003682	0.0135626	0.0019196	0.00746395	chromatin binding	molecular_function
GO:0000910	-0.0168066	0.00194172	0.00751293	cytokinesis	biological_process
GO:0016149	0.0238909	0.00194942	0.00751293	translation release factor activity, codon specific	molecular_function
GO:0030119	-0.0135789	0.0019601	0.00751293	AP-type membrane coat adaptor complex	cellular_component
GO:0004568	0.0804509	0.00196051	0.00751293	chitinase activity	molecular_function
GO:0006026	0.0804509	0.00196051	0.00751293	aminoglycan catabolic process	biological_process
GO:0006032	0.0804509	0.00196051	0.00751293	chitin catabolic process	biological_process
GO:0046348	0.0804509	0.00196051	0.00751293	amino sugar catabolic process	biological_process
GO:1901072	0.0804509	0.00196051	0.00751293	glucosamine-containing compound catabolic process	biological_process
GO:0008037	0.0279017	0.00196937	0.00751709	cell recognition	biological_process
GO:0048544	0.0279017	0.00196937	0.00751709	recognition of pollen	biological_process
GO:0008375	0.00763025	0.00197222	0.00751709	acetylglucosaminyltransferase activity	molecular_function
GO:0004066	0.0365853	0.00198742	0.00753446	asparagine synthase (glutamine-hydrolyzing) activity	molecular_function
GO:0006528	0.0365853	0.00198742	0.00753446	asparagine metabolic process	biological_process
GO:0006529	0.0365853	0.00198742	0.00753446	asparagine biosynthetic process	biological_process
GO:1904949	0.0062936	0.00200088	0.00757197	ATPase complex	cellular_component
GO:0005261	-0.0155487	0.00202926	0.00765475	monoatomic cation channel activity	molecular_function
GO:0022904	-0.0253612	0.00202997	0.00765475	respiratory electron transport chain	biological_process
GO:0006952	0.0310293	0.00203905	0.00767534	defense response	biological_process
GO:0003690	-0.0144615	0.0020498	0.00769057	double-stranded DNA binding	molecular_function
GO:0009228	-0.0414072	0.00205396	0.00769057	thiamine biosynthetic process	biological_process
GO:0034309	-0.0414072	0.00205396	0.00769057	primary alcohol biosynthetic process	biological_process
GO:0005746	-0.0166902	0.00209272	0.00776883	mitochondrial respirasome	cellular_component
GO:0006334	0.0191813	0.0020943	0.00776883	nucleosome assembly	biological_process
GO:0034728	0.0191813	0.0020943	0.00776883	nucleosome organization	biological_process
GO:0008652	-0.0141293	0.00209519	0.00776883	amino acid biosynthetic process	biological_process
GO:0006650	-0.0113305	0.00209591	0.00776883	glycerophospholipid metabolic process	biological_process
GO:0009117	-0.00839859	0.00209682	0.00776883	nucleotide metabolic process	biological_process
GO:0018022	-0.0170769	0.0021217	0.00784734	peptidyl-lysine methylation	biological_process
GO:0006397	0.0120087	0.0021889	0.00808179	mRNA processing	biological_process
GO:0045229	-0.0299201	0.00220256	0.00810404	external encapsulating structure organization	biological_process
GO:0071555	-0.0299201	0.00220256	0.00810404	cell wall organization	biological_process
GO:0009690	-0.0524173	0.00222807	0.00815552	cytokinin metabolic process	biological_process
GO:0019139	-0.0524173	0.00222807	0.00815552	cytokinin dehydrogenase activity	molecular_function
GO:0042445	-0.0524173	0.00222807	0.00815552	hormone metabolic process	biological_process
GO:0003968	0.0403967	0.00223705	0.00817429	RNA-dependent RNA polymerase activity	molecular_function
GO:2001070	-0.0153838	0.00225853	0.00823858	starch binding	molecular_function
GO:0016053	-0.00889617	0.00229188	0.0083459	organic acid biosynthetic process	biological_process
GO:0010333	-0.0553629	0.0023519	0.0085498	terpene synthase activity	molecular_function
GO:0008176	-0.0311742	0.00241303	0.00875702	tRNA (guanine-N7-)-methyltransferase activity	molecular_function
GO:0044283	-0.00853215	0.00248234	0.0089932	small molecule biosynthetic process	biological_process
GO:0006525	-0.0269238	0.00253092	0.00905434	arginine metabolic process	biological_process
GO:0016639	-0.0308187	0.00253381	0.00905434	oxidoreductase activity, acting on the CH-NH2 group of donors, NAD or NADP as acceptor	molecular_function
GO:0006662	-0.0111054	0.00253428	0.00905434	glycerol ether metabolic process	biological_process
GO:0018904	-0.0111054	0.00253428	0.00905434	ether metabolic process	biological_process
GO:0006119	-0.0161875	0.0025376	0.00905434	oxidative phosphorylation	biological_process
GO:0006122	-0.0161875	0.0025376	0.00905434	mitochondrial electron transport, ubiquinol to cytochrome c	biological_process
GO:0019646	-0.0161875	0.0025376	0.00905434	aerobic electron transport chain	biological_process
GO:0042773	-0.0161875	0.0025376	0.00905434	ATP synthesis coupled electron transport	biological_process
GO:0042775	-0.0161875	0.0025376	0.00905434	mitochondrial ATP synthesis coupled electron transport	biological_process
GO:0033866	-0.00721518	0.00263132	0.00933513	nucleoside bisphosphate biosynthetic process	biological_process
GO:0034030	-0.00721518	0.00263132	0.00933513	ribonucleoside bisphosphate biosynthetic process	biological_process
GO:0034033	-0.00721518	0.00263132	0.00933513	purine nucleoside bisphosphate biosynthetic process	biological_process
GO:0000139	-0.0137421	0.00264216	0.00934884	Golgi membrane	cellular_component
GO:1901136	0.0390567	0.00275038	0.00971557	carbohydrate derivative catabolic process	biological_process
GO:0051082	0.013192	0.00283538	0.00999918	unfolded protein binding	molecular_function
GO:0051246	-0.00960894	0.00285353	0.0100465	regulation of protein metabolic process	biological_process
GO:0034061	0.0112086	0.00286009	0.0100529	DNA polymerase activity	molecular_function
GO:0006835	-0.0393047	0.00287726	0.0100966	dicarboxylic acid transport	biological_process
GO:0004813	-0.0179962	0.0029912	0.0104618	alanine-tRNA ligase activity	molecular_function
GO:0006419	-0.0179962	0.0029912	0.0104618	alanyl-tRNA aminoacylation	biological_process
GO:0016746	-0.0113953	0.00304758	0.0106415	acyltransferase activity	molecular_function
GO:0033178	0.00690698	0.00307759	0.0107286	proton-transporting two-sector ATPase complex, catalytic domain	cellular_component
GO:0070008	-0.00859446	0.00316118	0.0110019	serine-type exopeptidase activity	molecular_function
GO:0005694	0.0285461	0.00318252	0.0110392	chromosome	cellular_component
GO:0016645	-0.0205357	0.00318515	0.0110392	oxidoreductase activity, acting on the CH-NH group of donors	molecular_function
GO:0032886	0.0287094	0.00319269	0.0110392	regulation of microtubule-based process	biological_process
GO:0070507	0.0287094	0.00319269	0.0110392	regulation of microtubule cytoskeleton organization	biological_process
GO:0005615	-0.0134645	0.00322684	0.0111392	extracellular space	cellular_component
GO:0000956	-0.0173019	0.00323264	0.0111411	nuclear-transcribed mRNA catabolic process	biological_process
GO:0006066	-0.0149996	0.00324443	0.0111636	alcohol metabolic process	biological_process
GO:0032786	0.0172729	0.00325466	0.0111807	positive regulation of DNA-templated transcription, elongation	biological_process
GO:0008113	0.0206744	0.00326013	0.0111814	peptide-methionine (S)-S-oxide reductase activity	molecular_function
GO:0015740	-0.0486245	0.0033208	0.0113528	C4-dicarboxylate transport	biological_process
GO:0015743	-0.0486245	0.0033208	0.0113528	malate transport	biological_process
GO:0008081	-0.0141728	0.00332688	0.0113553	phosphoric diester hydrolase activity	molecular_function
GO:0016571	-0.0169364	0.00334851	0.0113925	histone methylation	biological_process
GO:0034968	-0.0169364	0.00334851	0.0113925	histone lysine methylation	biological_process
GO:0034599	0.0157925	0.00357147	0.0121122	cellular response to oxidative stress	biological_process
GO:0062197	0.0157925	0.00357147	0.0121122	cellular response to chemical stress	biological_process
GO:1990204	-0.0211334	0.00363174	0.0122969	oxidoreductase complex	cellular_component
GO:0009755	0.0159245	0.00383054	0.0128781	hormone-mediated signaling pathway	biological_process
GO:0032870	0.0159245	0.00383054	0.0128781	cellular response to hormone stimulus	biological_process
GO:0071310	0.0159245	0.00383054	0.0128781	cellular response to organic substance	biological_process
GO:0071495	0.0159245	0.00383054	0.0128781	cellular response to endogenous stimulus	biological_process
GO:0004674	0.0167246	0.0038337	0.0128781	protein serine/threonine kinase activity	molecular_function
GO:0008168	-0.00966814	0.00401125	0.0134532	methyltransferase activity	molecular_function
GO:0015780	-0.0153799	0.00413571	0.0138488	nucleotide-sugar transmembrane transport	biological_process
GO:0044242	-0.0168911	0.00417471	0.0139573	cellular lipid catabolic process	biological_process
GO:0044770	0.0136042	0.00420485	0.014014	cell cycle phase transition	biological_process
GO:1901987	0.0136042	0.00420485	0.014014	regulation of cell cycle phase transition	biological_process
GO:0004869	0.00911398	0.00433148	0.0144134	cysteine-type endopeptidase inhibitor activity	molecular_function
GO:0004617	-0.0319675	0.00437319	0.0145294	phosphoglycerate dehydrogenase activity	molecular_function
GO:0009262	0.0192527	0.00438325	0.0145359	deoxyribonucleotide metabolic process	biological_process
GO:0051656	-0.0171586	0.00438885	0.0145359	establishment of organelle localization	biological_process
GO:0031519	-0.0202871	0.00451396	0.014927	PcG protein complex	cellular_component
GO:0005750	-0.0155348	0.00460737	0.0151875	mitochondrial respiratory chain complex III	cellular_component
GO:0045275	-0.0155348	0.00460737	0.0151875	respiratory chain complex III	cellular_component
GO:0033014	-0.0173387	0.00461898	0.0151875	tetrapyrrole biosynthetic process	biological_process
GO:0004514	-0.0242328	0.00462136	0.0151875	nicotinate-nucleotide diphosphorylase (carboxylating) activity	molecular_function
GO:0030041	-0.0190962	0.00467085	0.0153264	actin filament polymerization	biological_process
GO:0004616	0.0167569	0.00468924	0.0153631	phosphogluconate dehydrogenase (decarboxylating) activity	molecular_function
GO:0044265	0.01336	0.00478346	0.0156476	cellular macromolecule catabolic process	biological_process
GO:0004722	0.0155155	0.00479589	0.0156641	protein serine/threonine phosphatase activity	molecular_function
GO:0005452	0.0505967	0.00480816	0.0156801	solute:inorganic anion antiporter activity	molecular_function
GO:0004742	-0.0354102	0.00483665	0.0157006	dihydrolipoyllysine-residue acetyltransferase activity	molecular_function
GO:0016418	-0.0354102	0.00483665	0.0157006	S-acetyltransferase activity	molecular_function
GO:0045254	-0.0354102	0.00483665	0.0157006	pyruvate dehydrogenase complex	cellular_component
GO:0043244	0.013508	0.00486021	0.015753	regulation of protein-containing complex disassembly	biological_process
GO:0000387	0.0165226	0.00489768	0.0158503	spliceosomal snRNP assembly	biological_process
GO:0042274	-0.0301087	0.00493384	0.0159303	ribosomal small subunit biogenesis	biological_process
GO:0042168	0.0107637	0.0049374	0.0159303	heme metabolic process	biological_process
GO:0030246	0.0316759	0.00511668	0.0164689	carbohydrate binding	molecular_function
GO:0016717	-0.0382524	0.00512748	0.0164689	oxidoreductase activity, acting on paired donors, with oxidation of a pair of donors resulting in the reduction of molecular oxygen to two molecules of water	molecular_function
GO:0000075	0.0127162	0.00515088	0.0164689	cell cycle checkpoint signaling	biological_process
GO:0010948	0.0127162	0.00515088	0.0164689	negative regulation of cell cycle process	biological_process
GO:0045786	0.0127162	0.00515088	0.0164689	negative regulation of cell cycle	biological_process
GO:1901988	0.0127162	0.00515088	0.0164689	negative regulation of cell cycle phase transition	biological_process
GO:0005742	0.0223721	0.00520381	0.0165881	mitochondrial outer membrane translocase complex	cellular_component
GO:0098799	0.0223721	0.00520381	0.0165881	outer mitochondrial membrane protein complex	cellular_component
GO:0016863	-0.0212294	0.00524409	0.016684	intramolecular oxidoreductase activity, transposing C=C bonds	molecular_function
GO:0015994	-0.0142514	0.00524962	0.016684	chlorophyll metabolic process	biological_process
GO:0004222	-0.00672221	0.00531263	0.0168591	metalloendopeptidase activity	molecular_function
GO:0006308	-0.0224359	0.00533883	0.0168979	DNA catabolic process	biological_process
GO:0009147	0.0166924	0.00534077	0.0168979	pyrimidine nucleoside triphosphate metabolic process	biological_process
GO:0061695	-0.010896	0.00537564	0.0169829	transferase complex, transferring phosphorus-containing groups	cellular_component
GO:0005985	0.0275831	0.00542987	0.0171287	sucrose metabolic process	biological_process
GO:0010411	-0.0276015	0.00549782	0.0173173	xyloglucan metabolic process	biological_process
GO:0009141	-0.00930467	0.00561148	0.0176491	nucleoside triphosphate metabolic process	biological_process
GO:0006479	-0.0127435	0.00568452	0.017826	protein methylation	biological_process
GO:0008213	-0.0127435	0.00568452	0.017826	protein alkylation	biological_process
GO:0032784	0.0116661	0.00574024	0.0179742	regulation of DNA-templated transcription elongation	biological_process
GO:0006289	-0.0109696	0.00584632	0.0182794	nucleotide-excision repair	biological_process
GO:0015252	-0.00986746	0.00587455	0.0183137	proton channel activity	molecular_function
GO:0046933	-0.00986746	0.00587455	0.0183137	proton-transporting ATP synthase activity, rotational mechanism	molecular_function
GO:0006526	-0.0233285	0.00604668	0.0188227	arginine biosynthetic process	biological_process
GO:0016160	-0.0199831	0.00609569	0.0189475	amylase activity	molecular_function
GO:0006801	0.0210538	0.00625996	0.0194013	superoxide metabolic process	biological_process
GO:0072593	0.0210538	0.00625996	0.0194013	reactive oxygen species metabolic process	biological_process
GO:0006753	-0.00744292	0.00632838	0.0195848	nucleoside phosphate metabolic process	biological_process
GO:0004871	0.0163036	0.00641648	0.0198285	obsolete signal transducer activity	molecular_function
GO:0015020	-0.0306372	0.00647353	0.0199048	glucuronosyltransferase activity	molecular_function
GO:0005351	-0.0180321	0.00647867	0.0199048	carbohydrate:proton symporter activity	molecular_function
GO:0005402	-0.0180321	0.00647867	0.0199048	carbohydrate:monoatomic cation symporter activity	molecular_function
GO:0015295	-0.0180321	0.00647867	0.0199048	solute:proton symporter activity	molecular_function
GO:0046486	-0.0105531	0.00658898	0.0202145	glycerolipid metabolic process	biological_process
GO:0005794	-0.0106692	0.00664089	0.0203443	Golgi apparatus	cellular_component
GO:0004830	-0.0224234	0.00667283	0.0203833	tryptophan-tRNA ligase activity	molecular_function
GO:0006436	-0.0224234	0.00667283	0.0203833	tryptophanyl-tRNA aminoacylation	biological_process
GO:0006825	0.0255178	0.00681735	0.0207949	copper ion transport	biological_process
GO:0004448	-0.0167682	0.00688402	0.0209681	isocitrate dehydrogenase [NAD(P)+] activity	molecular_function
GO:0080019	-0.0711949	0.00698663	0.0212502	fatty-acyl-CoA reductase (alcohol-forming) activity	molecular_function
GO:0000776	0.0241142	0.00700832	0.0212552	kinetochore	cellular_component
GO:0000779	0.0241142	0.00700832	0.0212552	condensed chromosome, centromeric region	cellular_component
GO:0000162	-0.0442219	0.00717343	0.0216631	tryptophan biosynthetic process	biological_process
GO:0042435	-0.0442219	0.00717343	0.0216631	indole-containing compound biosynthetic process	biological_process
GO:0046219	-0.0442219	0.00717343	0.0216631	indolalkylamine biosynthetic process	biological_process
GO:0008641	0.0140138	0.00719741	0.0217047	ubiquitin-like modifier activating enzyme activity	molecular_function
GO:0005267	-0.0190641	0.00733437	0.0220863	potassium channel activity	molecular_function
GO:0033013	-0.0155364	0.00739673	0.0222111	tetrapyrrole metabolic process	biological_process
GO:0009057	0.00927367	0.00750591	0.0225071	macromolecule catabolic process	biological_process
GO:0044815	0.0394522	0.00752276	0.0225258	DNA packaging complex	cellular_component
GO:0016042	-0.0121537	0.0075422	0.0225522	lipid catabolic process	biological_process
GO:0000786	0.040111	0.00756798	0.0225658	nucleosome	cellular_component
GO:0032993	0.040111	0.00756798	0.0225658	protein-DNA complex	cellular_component
GO:0008643	-0.0132234	0.0075953	0.0225838	carbohydrate transport	biological_process
GO:0015144	-0.0132234	0.0075953	0.0225838	carbohydrate transmembrane transporter activity	molecular_function
GO:0003997	-0.0294059	0.00768693	0.02265	acyl-CoA oxidase activity	molecular_function
GO:0006635	-0.0294059	0.00768693	0.02265	fatty acid beta-oxidation	biological_process
GO:0009062	-0.0294059	0.00768693	0.02265	fatty acid catabolic process	biological_process
GO:0019395	-0.0294059	0.00768693	0.02265	fatty acid oxidation	biological_process
GO:0034440	-0.0294059	0.00768693	0.02265	lipid oxidation	biological_process
GO:0072329	-0.0294059	0.00768693	0.02265	monocarboxylic acid catabolic process	biological_process
GO:0000003	0.0371796	0.00769224	0.02265	reproduction	biological_process
GO:0000785	0.0326641	0.00795419	0.0233888	chromatin	cellular_component
GO:0006820	0.0128989	0.00816178	0.0239661	monoatomic anion transport	biological_process
GO:0006383	-0.0231067	0.00820166	0.0240499	transcription by RNA polymerase III	biological_process
GO:0045893	0.0107735	0.00825887	0.0240846	positive regulation of DNA-templated transcription	biological_process
GO:0051254	0.0107735	0.00825887	0.0240846	positive regulation of RNA metabolic process	biological_process
GO:1902680	0.0107735	0.00825887	0.0240846	positive regulation of RNA biosynthetic process	biological_process
GO:1903508	0.0107735	0.00825887	0.0240846	positive regulation of nucleic acid-templated transcription	biological_process
GO:0065008	-0.0203043	0.00849456	0.0247379	regulation of biological quality	biological_process
GO:0005777	-0.0129655	0.00853839	0.0247975	peroxisome	cellular_component
GO:0042579	-0.0129655	0.00853839	0.0247975	microbody	cellular_component
GO:0043207	0.0699548	0.00859876	0.024837	response to external biotic stimulus	biological_process
GO:0044419	0.0699548	0.00859876	0.024837	biological process involved in interspecies interaction between organisms	biological_process
GO:0051707	0.0699548	0.00859876	0.024837	response to other organism	biological_process
GO:0098542	0.0699548	0.00859876	0.024837	defense response to other organism	biological_process
GO:0006220	0.0102859	0.0086654	0.0249954	pyrimidine nucleotide metabolic process	biological_process
GO:0140534	0.0175109	0.00870352	0.0250713	endoplasmic reticulum protein-containing complex	cellular_component
GO:0008234	-0.00936654	0.00877953	0.025256	cysteine-type peptidase activity	molecular_function
GO:0005976	-0.0113699	0.00891946	0.02559	polysaccharide metabolic process	biological_process
GO:0000775	0.0141933	0.00893181	0.02559	chromosome, centromeric region	cellular_component
GO:0098687	0.0141933	0.00893181	0.02559	chromosomal region	cellular_component
GO:0007031	0.0067345	0.00903673	0.0258466	peroxisome organization	biological_process
GO:0016417	-0.0272305	0.0090457	0.0258466	S-acyltransferase activity	molecular_function
GO:0004650	-0.0242159	0.00909596	0.0259553	polygalacturonase activity	molecular_function
GO:0007051	-0.00986418	0.00915698	0.0260943	spindle organization	biological_process
GO:0017150	-0.0181821	0.00947514	0.0269287	tRNA dihydrouridine synthase activity	molecular_function
GO:0106413	-0.0181821	0.00947514	0.0269287	dihydrouridine synthase activity	molecular_function
GO:0032549	0.037359	0.00958523	0.0272051	ribonucleoside binding	molecular_function
GO:0009523	-0.022115	0.00960509	0.0272251	photosystem II	cellular_component
GO:0006298	-0.0192597	0.00969898	0.027418	mismatch repair	biological_process
GO:0030983	-0.0192597	0.00969898	0.027418	mismatched DNA binding	molecular_function
GO:0016972	0.0251341	0.00972146	0.027445	thiol oxidase activity	molecular_function
GO:0005102	0.0243856	0.00976496	0.0275003	signaling receptor binding	molecular_function
GO:0000103	-0.0186587	0.00976694	0.0275003	sulfate assimilation	biological_process
GO:0070461	-0.0204771	0.00978454	0.0275133	SAGA-type complex	cellular_component
GO:0001510	0.0335678	0.00984539	0.0276478	RNA methylation	biological_process
GO:0048522	0.00866764	0.0100089	0.0280699	positive regulation of cellular process	biological_process
GO:0065009	-0.00951807	0.0100947	0.0282731	regulation of molecular function	biological_process
GO:0065002	0.00746779	0.0101525	0.0283603	intracellular protein transmembrane transport	biological_process
GO:0071806	0.00746779	0.0101525	0.0283603	protein transmembrane transport	biological_process
GO:0016762	-0.0245478	0.0101685	0.0283676	xyloglucan:xyloglucosyl transferase activity	molecular_function
GO:0047196	-0.0254455	0.010566	0.0294379	long-chain-alcohol O-fatty-acyltransferase activity	molecular_function
GO:0042176	-0.00947882	0.010596	0.0294827	regulation of protein catabolic process	biological_process
GO:0046700	-0.0101175	0.0109933	0.0305482	heterocycle catabolic process	biological_process
GO:0051603	0.0078695	0.0112264	0.0311235	proteolysis involved in protein catabolic process	biological_process
GO:0046112	-0.014558	0.0112297	0.0311235	nucleobase biosynthetic process	biological_process
GO:0005509	0.0115333	0.0112967	0.0312685	calcium ion binding	molecular_function
GO:0072528	-0.0110066	0.0113517	0.0313798	pyrimidine-containing compound biosynthetic process	biological_process
GO:0006551	-0.0270268	0.0113995	0.0314301	leucine metabolic process	biological_process
GO:0009098	-0.0270268	0.0113995	0.0314301	leucine biosynthetic process	biological_process
GO:0008154	-0.0232138	0.0115664	0.031849	actin polymerization or depolymerization	biological_process
GO:0051668	0.0094915	0.0116791	0.0320888	localization within membrane	biological_process
GO:0009408	0.0356683	0.0116838	0.0320888	response to heat	biological_process
GO:0006661	-0.00876565	0.0117126	0.0321264	phosphatidylinositol biosynthetic process	biological_process
GO:0051301	-0.0123507	0.0120304	0.0329555	cell division	biological_process
GO:0030545	0.0244432	0.0121156	0.0330318	signaling receptor regulator activity	molecular_function
GO:0030546	0.0244432	0.0121156	0.0330318	signaling receptor activator activity	molecular_function
GO:0048018	0.0244432	0.0121156	0.0330318	receptor ligand activity	molecular_function
GO:0030258	-0.0116372	0.0121205	0.0330318	lipid modification	biological_process
GO:0009723	0.0366462	0.0121932	0.0331024	response to ethylene	biological_process
GO:0009873	0.0366462	0.0121932	0.0331024	ethylene-activated signaling pathway	biological_process
GO:0071369	0.0366462	0.0121932	0.0331024	cellular response to ethylene stimulus	biological_process
GO:0003743	0.0124696	0.0122678	0.0332625	translation initiation factor activity	molecular_function
GO:0000287	-0.00757255	0.0125977	0.0341134	magnesium ion binding	molecular_function
GO:0009084	0.0135547	0.0128213	0.0346746	glutamine family amino acid biosynthetic process	biological_process
GO:0009617	0.0844373	0.0129927	0.035049	response to bacterium	biological_process
GO:0042742	0.0844373	0.0129927	0.035049	defense response to bacterium	biological_process
GO:0046982	0.0296385	0.0131035	0.035303	protein heterodimerization activity	molecular_function
GO:0009620	0.115524	0.013283	0.0356638	response to fungus	biological_process
GO:0050832	0.115524	0.013283	0.0356638	defense response to fungus	biological_process
GO:0016655	-0.0107761	0.0132878	0.0356638	oxidoreductase activity, acting on NAD(P)H, quinone or similar compound as acceptor	molecular_function
GO:0016298	-0.0142947	0.0134192	0.0359709	lipase activity	molecular_function
GO:0010817	-0.0436151	0.0134865	0.0360788	regulation of hormone levels	biological_process
GO:0070652	-0.0116917	0.0134934	0.0360788	HAUS complex	cellular_component
GO:0016071	0.00925113	0.0135351	0.0361447	mRNA metabolic process	biological_process
GO:0016829	-0.00810033	0.0136081	0.036294	lyase activity	molecular_function
GO:0015980	-0.0100849	0.0137355	0.0365879	energy derivation by oxidation of organic compounds	biological_process
GO:0006720	0.00570612	0.0138641	0.0368379	isoprenoid metabolic process	biological_process
GO:0008299	0.00570612	0.0138641	0.0368379	isoprenoid biosynthetic process	biological_process
GO:0016592	-0.0129845	0.0140007	0.0371544	mediator complex	cellular_component
GO:0030060	0.0202225	0.0140208	0.0371567	L-malate dehydrogenase activity	molecular_function
GO:0006996	-0.00528631	0.014037	0.0371567	organelle organization	biological_process
GO:0047134	0.0133706	0.0140637	0.0371567	protein-disulfide reductase (NAD(P)) activity	molecular_function
GO:0016812	-0.022808	0.0140716	0.0371567	hydrolase activity, acting on carbon-nitrogen (but not peptide) bonds, in cyclic amides	molecular_function
GO:0008443	-0.00811275	0.0141728	0.0373774	phosphofructokinase activity	molecular_function
GO:0006465	0.0273879	0.0145453	0.0383122	signal peptide processing	biological_process
GO:0046148	-0.00982645	0.0146704	0.038594	pigment biosynthetic process	biological_process
GO:0006826	-0.0334702	0.0147129	0.0386577	iron ion transport	biological_process
GO:0004519	-0.010073	0.0150489	0.0394197	endonuclease activity	molecular_function
GO:0006767	-0.010522	0.0150586	0.0394197	water-soluble vitamin metabolic process	biological_process
GO:0042364	-0.010522	0.0150586	0.0394197	water-soluble vitamin biosynthetic process	biological_process
GO:0009521	-0.0202877	0.0152864	0.0399667	photosystem	cellular_component
GO:0055080	-0.0205442	0.0153416	0.0400616	monoatomic cation homeostasis	biological_process
GO:0008061	0.0669155	0.0153929	0.0401463	chitin binding	molecular_function
GO:0008519	0.0540913	0.0156037	0.0405468	ammonium transmembrane transporter activity	molecular_function
GO:0072488	0.0540913	0.0156037	0.0405468	ammonium transmembrane transport	biological_process
GO:1901701	0.00729657	0.0156264	0.0405561	cellular response to oxygen-containing compound	biological_process
GO:0051537	-0.00630853	0.0158292	0.0410323	2 iron, 2 sulfur cluster binding	molecular_function
GO:0016559	0.0106396	0.0163313	0.0422822	peroxisome fission	biological_process
GO:0006613	0.00967468	0.0164401	0.0424601	cotranslational protein targeting to membrane	biological_process
GO:0006614	0.00967468	0.0164401	0.0424601	SRP-dependent cotranslational protein targeting to membrane	biological_process
GO:0070972	0.00892758	0.0164822	0.0425173	protein localization to endoplasmic reticulum	biological_process
GO:0004832	-0.0266366	0.0168555	0.0433749	valine-tRNA ligase activity	molecular_function
GO:0006438	-0.0266366	0.0168555	0.0433749	valyl-tRNA aminoacylation	biological_process
GO:0072657	0.00903911	0.0174998	0.0449239	protein localization to membrane	biological_process
GO:0090150	0.00903911	0.0174998	0.0449239	establishment of protein localization to membrane	biological_process
GO:0001882	0.0307847	0.0176636	0.0452897	nucleoside binding	molecular_function
GO:0016051	-0.00865113	0.0178204	0.0456366	carbohydrate biosynthetic process	biological_process
GO:0009698	-0.0546122	0.0179503	0.0456936	phenylpropanoid metabolic process	biological_process
GO:0009808	-0.0546122	0.0179503	0.0456936	lignin metabolic process	biological_process
GO:0046271	-0.0546122	0.0179503	0.0456936	phenylpropanoid catabolic process	biological_process
GO:0046274	-0.0546122	0.0179503	0.0456936	lignin catabolic process	biological_process
GO:0052716	-0.0546122	0.0179503	0.0456936	hydroquinone:oxygen oxidoreductase activity	molecular_function
GO:0042026	0.0255186	0.0180593	0.0459161	protein refolding	biological_process
GO:0006814	-0.0140264	0.0181063	0.0459806	sodium ion transport	biological_process
GO:0006766	-0.0101167	0.0189725	0.0480652	vitamin metabolic process	biological_process
GO:0009110	-0.0101167	0.0189725	0.0480652	vitamin biosynthetic process	biological_process
GO:0044270	-0.00877274	0.0192901	0.0487534	cellular nitrogen compound catabolic process	biological_process
